# Supplementary material for: Heart rate and sentiment experimental data with common timeline
Source: Data Brief. 2017 Oct 23;15:851–61. doi: 10.1016/j.dib.2017.10.037 (PMC5779535; doi:10.1016/j.dib.2017.10.037)
Supplement: Supplementary file 2 — Supplementary material [file mmc2.csv]

date_time	hr
2016-05-10 00:00:05	89
2016-05-10 00:00:10	89
2016-05-10 00:00:25	89
2016-05-10 00:00:40	87
2016-05-10 00:00:50	88
2016-05-10 00:01:05	88
2016-05-10 00:01:10	88
2016-05-10 00:01:25	87
2016-05-10 00:01:40	87
2016-05-10 00:01:50	87
2016-05-10 00:01:55	88
2016-05-10 00:02:10	89
2016-05-10 00:02:20	90
2016-05-10 00:02:35	90
2016-05-10 00:02:50	90
2016-05-10 00:02:55	91
2016-05-10 00:03:10	91
2016-05-10 00:03:25	91
2016-05-10 00:03:30	92
2016-05-10 00:03:45	92
2016-05-10 00:04:00	91
2016-05-10 00:04:15	91
2016-05-10 00:04:30	91
2016-05-10 00:04:40	89
2016-05-10 00:04:55	89
2016-05-10 00:05:10	90
2016-05-10 00:05:25	90
2016-05-10 00:05:40	90
2016-05-10 00:05:50	90
2016-05-10 00:06:05	90
2016-05-10 00:06:20	89
2016-05-10 00:06:25	90
2016-05-10 00:06:40	90
2016-05-10 00:06:50	93
2016-05-10 00:07:00	92
2016-05-10 00:07:15	92
2016-05-10 00:07:30	92
2016-05-10 00:07:45	92
2016-05-10 00:08:00	92
2016-05-10 00:08:10	92
2016-05-10 00:08:15	91
2016-05-10 00:08:25	92
2016-05-10 00:08:40	81
2016-05-10 00:08:50	87
2016-05-10 00:09:00	87
2016-05-10 00:09:10	90
2016-05-10 00:09:15	90
2016-05-10 00:09:30	90
2016-05-10 00:09:40	89
2016-05-10 00:09:55	89
2016-05-10 00:10:10	89
2016-05-10 00:10:20	84
2016-05-10 00:10:30	90
2016-05-10 00:10:45	90
2016-05-10 00:10:50	90
2016-05-10 00:11:05	90
2016-05-10 00:11:10	94
2016-05-10 00:11:20	90
2016-05-10 00:11:30	89
2016-05-10 00:11:45	88
2016-05-10 00:11:50	87
2016-05-10 00:12:00	87
2016-05-10 00:12:15	87
2016-05-10 00:12:30	88
2016-05-10 00:12:35	90
2016-05-10 00:12:50	90
2016-05-10 00:13:05	90
2016-05-10 00:13:20	90
2016-05-10 00:13:35	89
2016-05-10 00:13:50	90
2016-05-10 00:13:55	89
2016-05-10 00:14:10	90
2016-05-10 00:14:15	89
2016-05-10 00:14:30	89
2016-05-10 00:14:40	88
2016-05-10 00:14:45	87
2016-05-10 00:14:50	87
2016-05-10 00:15:00	88
2016-05-10 00:15:15	88
2016-05-10 00:15:20	88
2016-05-10 00:15:30	90
2016-05-10 00:15:40	90
2016-05-10 00:15:50	90
2016-05-10 00:16:00	91
2016-05-10 00:16:10	83
2016-05-10 00:16:20	80
2016-05-10 00:16:30	81
2016-05-10 00:16:40	82
2016-05-10 00:16:50	81
2016-05-10 00:17:05	81
2016-05-10 00:17:20	81
2016-05-10 00:17:35	81
2016-05-10 00:17:50	81
2016-05-10 00:18:00	88
2016-05-10 00:18:05	88
2016-05-10 00:18:20	88
2016-05-10 00:18:35	88
2016-05-10 00:18:50	90
2016-05-10 00:19:05	90
2016-05-10 00:19:10	91
2016-05-10 00:19:15	90
2016-05-10 00:19:30	90
2016-05-10 00:19:45	89
2016-05-10 00:19:55	90
2016-05-10 00:20:05	91
2016-05-10 00:20:20	92
2016-05-10 00:20:35	92
2016-05-10 00:20:50	92
2016-05-10 00:20:55	92
2016-05-10 00:21:10	92
2016-05-10 00:21:15	91
2016-05-10 00:21:30	93
2016-05-10 00:21:40	92
2016-05-10 00:21:45	92
2016-05-10 00:22:00	92
2016-05-10 00:22:15	92
2016-05-10 00:22:20	91
2016-05-10 00:22:35	91
2016-05-10 00:22:50	91
2016-05-10 00:22:55	92
2016-05-10 00:23:00	94
2016-05-10 00:23:05	96
2016-05-10 00:23:10	97
2016-05-10 00:23:15	98
2016-05-10 00:23:20	100
2016-05-10 00:23:25	101
2016-05-10 00:23:30	100
2016-05-10 00:23:35	101
2016-05-10 00:23:45	104
2016-05-10 00:23:55	101
2016-05-10 00:24:00	103
2016-05-10 00:24:05	104
2016-05-10 00:24:10	106
2016-05-10 00:24:15	109
2016-05-10 00:24:20	108
2016-05-10 00:24:25	107
2016-05-10 00:24:40	108
2016-05-10 00:24:45	107
2016-05-10 00:25:00	103
2016-05-10 00:25:05	104
2016-05-10 00:25:10	105
2016-05-10 00:25:20	104
2016-05-10 00:25:30	103
2016-05-10 00:25:45	103
2016-05-10 00:25:50	104
2016-05-10 00:25:55	103
2016-05-10 00:26:05	104
2016-05-10 00:26:10	107
2016-05-10 00:26:15	110
2016-05-10 00:26:25	105
2016-05-10 00:26:30	103
2016-05-10 00:26:35	102
2016-05-10 00:26:40	103
2016-05-10 00:26:50	92
2016-05-10 00:26:55	85
2016-05-10 00:27:10	85
2016-05-10 00:27:15	84
2016-05-10 00:27:30	85
2016-05-10 00:27:35	87
2016-05-10 00:27:40	89
2016-05-10 00:27:45	91
2016-05-10 00:27:50	92
2016-05-10 00:27:55	92
2016-05-10 00:28:05	93
2016-05-10 00:28:10	95
2016-05-10 00:28:15	96
2016-05-10 00:28:20	96
2016-05-10 00:28:30	98
2016-05-10 00:28:35	99
2016-05-10 00:28:50	99
2016-05-10 00:29:00	98
2016-05-10 00:29:15	98
2016-05-10 00:29:20	100
2016-05-10 00:29:30	101
2016-05-10 00:29:35	101
2016-05-10 00:29:40	102
2016-05-10 00:29:45	100
2016-05-10 00:29:50	101
2016-05-10 00:30:00	98
2016-05-10 00:30:05	98
2016-05-10 00:30:10	101
2016-05-10 00:30:15	101
2016-05-10 00:30:20	99
2016-05-10 00:30:30	98
2016-05-10 00:30:45	91
2016-05-10 00:30:50	91
2016-05-10 00:30:55	90
2016-05-10 00:31:10	90
2016-05-10 00:31:15	90
2016-05-10 00:31:20	93
2016-05-10 00:31:25	87
2016-05-10 00:31:30	83
2016-05-10 00:31:35	80
2016-05-10 00:31:40	79
2016-05-10 00:31:50	80
2016-05-10 00:32:00	81
2016-05-10 00:32:10	80
2016-05-10 00:32:20	81
2016-05-10 00:32:30	81
2016-05-10 00:32:45	81
2016-05-10 00:33:00	83
2016-05-10 00:33:15	83
2016-05-10 00:33:30	84
2016-05-10 00:33:45	84
2016-05-10 00:34:00	85
2016-05-10 00:34:10	83
2016-05-10 00:34:20	82
2016-05-10 00:34:30	81
2016-05-10 00:34:40	80
2016-05-10 00:34:55	80
2016-05-10 00:35:10	82
2016-05-10 00:35:20	83
2016-05-10 00:35:35	83
2016-05-10 00:35:50	83
2016-05-10 00:36:00	82
2016-05-10 00:36:10	82
2016-05-10 00:36:15	85
2016-05-10 00:36:20	85
2016-05-10 00:36:30	85
2016-05-10 00:36:40	85
2016-05-10 00:36:55	85
2016-05-10 00:37:00	84
2016-05-10 00:37:10	83
2016-05-10 00:37:20	83
2016-05-10 00:37:30	83
2016-05-10 00:37:40	82
2016-05-10 00:37:50	82
2016-05-10 00:38:05	82
2016-05-10 00:38:10	83
2016-05-10 00:38:20	83
2016-05-10 00:38:30	83
2016-05-10 00:38:40	84
2016-05-10 00:38:50	85
2016-05-10 00:39:05	85
2016-05-10 00:39:10	84
2016-05-10 00:39:25	84
2016-05-10 00:39:40	83
2016-05-10 00:39:50	82
2016-05-10 00:40:05	82
2016-05-10 00:40:20	82
2016-05-10 00:40:35	82
2016-05-10 00:40:40	82
2016-05-10 00:40:50	82
2016-05-10 00:41:00	83
2016-05-10 00:41:15	83
2016-05-10 00:41:30	84
2016-05-10 00:41:40	83
2016-05-10 00:41:55	83
2016-05-10 00:42:00	84
2016-05-10 00:42:10	83
2016-05-10 00:42:25	83
2016-05-10 00:42:40	83
2016-05-10 00:42:55	83
2016-05-10 00:43:10	84
2016-05-10 00:43:25	84
2016-05-10 00:43:40	85
2016-05-10 00:43:55	85
2016-05-10 00:44:10	85
2016-05-10 00:44:20	83
2016-05-10 00:44:35	83
2016-05-10 00:44:50	82
2016-05-10 00:45:00	82
2016-05-10 00:45:10	83
2016-05-10 00:45:25	83
2016-05-10 00:45:30	82
2016-05-10 00:45:45	82
2016-05-10 00:45:50	83
2016-05-10 00:46:05	83
2016-05-10 00:46:20	83
2016-05-10 00:46:30	82
2016-05-10 00:46:40	83
2016-05-10 00:46:55	83
2016-05-10 00:47:00	85
2016-05-10 00:47:10	85
2016-05-10 00:47:20	84
2016-05-10 00:47:30	84
2016-05-10 00:47:45	84
2016-05-10 00:47:50	84
2016-05-10 00:48:00	83
2016-05-10 00:48:15	83
2016-05-10 00:48:25	82
2016-05-10 00:48:35	82
2016-05-10 00:48:50	82
2016-05-10 00:49:05	82
2016-05-10 00:49:20	82
2016-05-10 00:49:35	82
2016-05-10 00:49:50	82
2016-05-10 00:50:05	82
2016-05-10 00:50:20	82
2016-05-10 07:37:10	81
2016-05-10 07:37:15	88
2016-05-10 07:37:20	91
2016-05-10 07:37:25	93
2016-05-10 07:38:00	91
2016-05-10 07:38:15	91
2016-05-10 07:38:30	91
2016-05-10 07:38:45	92
2016-05-10 07:38:50	92
2016-05-10 07:39:00	93
2016-05-10 07:39:15	93
2016-05-10 07:39:30	93
2016-05-10 07:39:35	95
2016-05-10 07:39:50	94
2016-05-10 07:40:05	94
2016-05-10 07:40:10	92
2016-05-10 07:40:15	93
2016-05-10 07:40:20	94
2016-05-10 07:40:25	101
2016-05-10 07:40:30	107
2016-05-10 07:40:45	106
2016-05-10 07:41:00	105
2016-05-10 07:41:05	110
2016-05-10 07:41:10	114
2016-05-10 07:41:15	113
2016-05-10 07:41:20	114
2016-05-10 07:41:25	107
2016-05-10 07:41:30	106
2016-05-10 07:41:40	104
2016-05-10 07:41:55	104
2016-05-10 07:42:00	102
2016-05-10 07:42:15	102
2016-05-10 07:42:30	102
2016-05-10 07:42:45	101
2016-05-10 07:42:55	102
2016-05-10 07:43:00	104
2016-05-10 07:43:15	104
2016-05-10 07:43:25	103
2016-05-10 07:43:30	103
2016-05-10 07:43:45	102
2016-05-10 07:43:50	103
2016-05-10 07:44:00	101
2016-05-10 07:44:15	102
2016-05-10 07:44:20	104
2016-05-10 07:44:25	106
2016-05-10 07:44:35	109
2016-05-10 07:44:40	109
2016-05-10 07:44:45	106
2016-05-10 07:44:50	107
2016-05-10 07:44:55	109
2016-05-10 07:45:00	107
2016-05-10 07:45:05	103
2016-05-10 07:45:10	100
2016-05-10 07:45:15	102
2016-05-10 07:45:20	104
2016-05-10 07:45:30	103
2016-05-10 07:45:35	106
2016-05-10 07:45:45	103
2016-05-10 07:45:50	101
2016-05-10 07:45:55	98
2016-05-10 07:46:00	97
2016-05-10 07:46:10	96
2016-05-10 07:46:15	93
2016-05-10 07:46:20	95
2016-05-10 07:46:25	97
2016-05-10 07:46:30	98
2016-05-10 07:46:40	95
2016-05-10 07:46:55	95
2016-05-10 07:47:05	97
2016-05-10 07:47:10	99
2016-05-10 07:47:15	97
2016-05-10 07:47:20	92
2016-05-10 07:47:25	90
2016-05-10 07:47:30	88
2016-05-10 07:47:35	89
2016-05-10 07:47:40	88
2016-05-10 07:47:45	90
2016-05-10 07:47:50	89
2016-05-10 07:47:55	90
2016-05-10 07:48:00	95
2016-05-10 07:48:05	98
2016-05-10 07:48:10	99
2016-05-10 07:48:15	96
2016-05-10 07:48:20	95
2016-05-10 07:48:25	95
2016-05-10 07:48:35	93
2016-05-10 07:48:40	94
2016-05-10 07:48:45	93
2016-05-10 07:48:50	96
2016-05-10 07:48:55	95
2016-05-10 07:49:00	94
2016-05-10 07:49:10	95
2016-05-10 07:49:25	95
2016-05-10 07:49:30	93
2016-05-10 07:49:35	90
2016-05-10 07:49:40	89
2016-05-10 07:49:45	90
2016-05-10 07:49:55	88
2016-05-10 07:50:00	91
2016-05-10 07:50:05	93
2016-05-10 07:50:10	95
2016-05-10 07:50:15	96
2016-05-10 07:50:20	98
2016-05-10 07:50:30	97
2016-05-10 07:50:35	96
2016-05-10 07:50:40	95
2016-05-10 07:50:55	94
2016-05-10 07:51:10	94
2016-05-10 07:51:25	93
2016-05-10 07:51:30	92
2016-05-10 07:51:45	92
2016-05-10 07:51:50	93
2016-05-10 07:51:55	95
2016-05-10 07:52:00	93
2016-05-10 07:52:05	95
2016-05-10 07:52:10	96
2016-05-10 07:52:20	91
2016-05-10 07:52:30	88
2016-05-10 07:52:35	89
2016-05-10 07:52:45	90
2016-05-10 07:52:50	92
2016-05-10 07:52:55	88
2016-05-10 07:53:00	91
2016-05-10 07:53:05	94
2016-05-10 07:53:10	93
2016-05-10 07:53:20	95
2016-05-10 07:53:25	98
2016-05-10 07:53:30	98
2016-05-10 07:53:45	98
2016-05-10 07:53:50	100
2016-05-10 07:53:55	101
2016-05-10 07:54:10	102
2016-05-10 07:54:15	105
2016-05-10 07:54:25	107
2016-05-10 07:54:30	105
2016-05-10 07:54:35	105
2016-05-10 07:54:45	105
2016-05-10 07:54:50	103
2016-05-10 07:54:55	95
2016-05-10 07:55:00	96
2016-05-10 07:55:05	98
2016-05-10 07:55:20	97
2016-05-10 07:55:25	96
2016-05-10 07:55:35	95
2016-05-10 07:55:50	95
2016-05-10 07:56:00	94
2016-05-10 07:56:05	96
2016-05-10 07:56:10	97
2016-05-10 07:56:15	94
2016-05-10 07:56:30	95
2016-05-10 07:56:35	94
2016-05-10 07:56:45	95
2016-05-10 07:56:55	94
2016-05-10 07:57:00	96
2016-05-10 07:57:05	95
2016-05-10 07:57:10	96
2016-05-10 07:57:20	94
2016-05-10 07:57:25	93
2016-05-10 07:57:40	92
2016-05-10 07:57:55	90
2016-05-10 07:58:10	90
2016-05-10 07:58:15	89
2016-05-10 07:58:30	88
2016-05-10 07:58:35	90
2016-05-10 07:58:40	93
2016-05-10 07:58:45	90
2016-05-10 07:58:50	92
2016-05-10 07:58:55	93
2016-05-10 07:59:00	95
2016-05-10 07:59:05	97
2016-05-10 07:59:10	91
2016-05-10 07:59:15	93
2016-05-10 07:59:20	94
2016-05-10 07:59:25	93
2016-05-10 07:59:30	96
2016-05-10 07:59:35	98
2016-05-10 07:59:40	100
2016-05-10 07:59:55	100
2016-05-10 08:00:10	100
2016-05-10 08:00:25	100
2016-05-10 08:00:30	101
2016-05-10 08:00:35	98
2016-05-10 08:00:40	96
2016-05-10 08:00:45	97
2016-05-10 08:00:55	102
2016-05-10 08:01:05	101
2016-05-10 08:01:10	103
2016-05-10 08:01:15	105
2016-05-10 08:01:20	106
2016-05-10 08:01:25	110
2016-05-10 08:01:30	113
2016-05-10 08:01:35	111
2016-05-10 08:01:40	109
2016-05-10 08:01:45	108
2016-05-10 08:01:50	107
2016-05-10 08:01:55	109
2016-05-10 08:02:00	110
2016-05-10 08:02:05	111
2016-05-10 08:02:15	108
2016-05-10 08:02:20	112
2016-05-10 08:02:25	114
2016-05-10 08:02:35	112
2016-05-10 08:02:40	111
2016-05-10 08:02:45	110
2016-05-10 08:02:50	110
2016-05-10 08:02:55	111
2016-05-10 08:03:00	112
2016-05-10 08:03:05	114
2016-05-10 08:03:10	118
2016-05-10 08:03:15	120
2016-05-10 08:03:20	119
2016-05-10 08:03:25	120
2016-05-10 08:03:30	122
2016-05-10 08:03:35	124
2016-05-10 08:03:40	125
2016-05-10 08:03:45	124
2016-05-10 08:03:50	125
2016-05-10 08:03:55	126
2016-05-10 08:04:10	124
2016-05-10 08:04:20	130
2016-05-10 08:04:25	128
2016-05-10 08:04:30	121
2016-05-10 08:04:35	118
2016-05-10 08:04:45	121
2016-05-10 08:04:50	122
2016-05-10 08:04:55	123
2016-05-10 08:05:10	123
2016-05-10 08:05:15	122
2016-05-10 08:05:20	117
2016-05-10 08:05:25	114
2016-05-10 08:05:30	114
2016-05-10 08:05:35	113
2016-05-10 08:05:40	116
2016-05-10 08:05:45	116
2016-05-10 08:05:50	117
2016-05-10 08:05:55	119
2016-05-10 08:06:00	118
2016-05-10 08:06:05	120
2016-05-10 08:06:15	123
2016-05-10 08:06:20	125
2016-05-10 08:06:25	126
2016-05-10 08:06:40	126
2016-05-10 08:06:50	125
2016-05-10 08:06:55	124
2016-05-10 08:07:05	123
2016-05-10 08:07:20	123
2016-05-10 08:07:30	121
2016-05-10 08:07:40	120
2016-05-10 08:07:50	122
2016-05-10 08:07:55	123
2016-05-10 08:08:05	125
2016-05-10 08:08:20	125
2016-05-10 08:08:25	124
2016-05-10 08:08:30	122
2016-05-10 08:08:35	119
2016-05-10 08:08:45	122
2016-05-10 08:08:50	123
2016-05-10 08:08:55	124
2016-05-10 08:09:05	125
2016-05-10 08:09:10	124
2016-05-10 08:09:15	123
2016-05-10 08:09:30	121
2016-05-10 08:09:35	122
2016-05-10 08:09:40	124
2016-05-10 08:09:45	126
2016-05-10 08:09:50	124
2016-05-10 08:09:55	115
2016-05-10 08:10:00	118
2016-05-10 08:10:05	121
2016-05-10 08:10:10	122
2016-05-10 08:10:25	122
2016-05-10 08:10:35	123
2016-05-10 08:10:40	122
2016-05-10 08:10:45	123
2016-05-10 08:10:55	124
2016-05-10 08:11:05	123
2016-05-10 08:11:10	121
2016-05-10 08:11:15	120
2016-05-10 08:11:20	115
2016-05-10 08:11:30	116
2016-05-10 08:11:35	117
2016-05-10 08:11:45	118
2016-05-10 08:11:50	119
2016-05-10 08:11:55	120
2016-05-10 08:12:10	120
2016-05-10 08:12:15	118
2016-05-10 08:12:20	117
2016-05-10 08:12:25	116
2016-05-10 08:12:30	115
2016-05-10 08:12:35	118
2016-05-10 08:12:40	119
2016-05-10 08:12:45	118
2016-05-10 08:12:50	114
2016-05-10 08:12:55	113
2016-05-10 08:13:00	114
2016-05-10 08:13:10	113
2016-05-10 08:13:15	113
2016-05-10 08:13:20	111
2016-05-10 08:13:35	111
2016-05-10 08:13:50	110
2016-05-10 08:13:55	109
2016-05-10 08:14:00	108
2016-05-10 08:14:05	108
2016-05-10 08:14:20	108
2016-05-10 08:14:30	108
2016-05-10 08:14:45	108
2016-05-10 08:14:55	107
2016-05-10 08:15:10	107
2016-05-10 08:15:15	105
2016-05-10 08:15:30	105
2016-05-10 08:15:45	105
2016-05-10 08:15:55	104
2016-05-10 08:16:00	104
2016-05-10 08:16:15	104
2016-05-10 08:16:30	104
2016-05-10 08:16:35	103
2016-05-10 08:16:40	102
2016-05-10 08:16:50	102
2016-05-10 08:17:05	102
2016-05-10 08:17:10	101
2016-05-10 08:17:25	101
2016-05-10 08:17:40	98
2016-05-10 08:17:50	98
2016-05-10 08:18:00	100
2016-05-10 08:18:15	100
2016-05-10 08:18:20	100
2016-05-10 08:18:30	99
2016-05-10 08:18:45	99
2016-05-10 08:18:50	98
2016-05-10 08:19:00	99
2016-05-10 08:19:10	98
2016-05-10 08:19:15	96
2016-05-10 08:19:20	94
2016-05-10 08:19:25	93
2016-05-10 08:19:40	93
2016-05-10 08:19:55	93
2016-05-10 08:20:00	93
2016-05-10 08:20:10	91
2016-05-10 08:20:15	89
2016-05-10 08:20:20	91
2016-05-10 08:20:25	94
2016-05-10 08:20:30	95
2016-05-10 08:20:35	94
2016-05-10 08:20:40	95
2016-05-10 08:20:50	94
2016-05-10 08:20:55	91
2016-05-10 08:21:00	96
2016-05-10 08:21:05	99
2016-05-10 08:21:10	101
2016-05-10 08:21:15	97
2016-05-10 08:21:20	98
2016-05-10 08:21:25	102
2016-05-10 08:21:30	104
2016-05-10 08:21:35	105
2016-05-10 08:21:45	101
2016-05-10 08:21:50	103
2016-05-10 08:21:55	105
2016-05-10 08:22:00	106
2016-05-10 08:22:15	106
2016-05-10 08:22:30	108
2016-05-10 08:22:40	109
2016-05-10 08:22:45	110
2016-05-10 08:22:50	112
2016-05-10 08:22:55	116
2016-05-10 08:23:00	118
2016-05-10 08:23:05	120
2016-05-10 08:23:10	121
2016-05-10 08:23:15	120
2016-05-10 08:23:20	121
2016-05-10 08:23:25	122
2016-05-10 08:23:30	123
2016-05-10 08:23:35	124
2016-05-10 08:23:40	125
2016-05-10 08:23:55	124
2016-05-10 08:24:05	125
2016-05-10 08:24:15	123
2016-05-10 08:24:20	124
2016-05-10 08:24:25	123
2016-05-10 08:24:30	120
2016-05-10 08:24:35	118
2016-05-10 08:24:40	117
2016-05-10 08:24:45	119
2016-05-10 08:24:55	117
2016-05-10 08:25:00	118
2016-05-10 08:25:05	117
2016-05-10 08:25:10	110
2016-05-10 08:25:15	108
2016-05-10 08:25:20	107
2016-05-10 08:25:25	105
2016-05-10 08:25:30	103
2016-05-10 08:25:40	105
2016-05-10 08:25:50	106
2016-05-10 08:25:55	109
2016-05-10 08:26:00	108
2016-05-10 08:26:10	107
2016-05-10 08:26:15	106
2016-05-10 08:26:20	108
2016-05-10 08:26:30	106
2016-05-10 08:26:35	103
2016-05-10 08:26:45	104
2016-05-10 08:26:50	103
2016-05-10 08:26:55	103
2016-05-10 08:27:00	100
2016-05-10 08:27:10	98
2016-05-10 08:27:15	101
2016-05-10 08:27:20	102
2016-05-10 08:27:25	101
2016-05-10 08:27:30	100
2016-05-10 08:27:35	101
2016-05-10 08:27:40	100
2016-05-10 08:27:50	96
2016-05-10 08:27:55	99
2016-05-10 08:28:00	103
2016-05-10 08:28:05	105
2016-05-10 08:28:10	104
2016-05-10 08:28:15	103
2016-05-10 08:28:20	104
2016-05-10 08:28:25	107
2016-05-10 08:28:40	105
2016-05-10 08:28:45	101
2016-05-10 08:28:50	99
2016-05-10 08:28:55	100
2016-05-10 08:29:00	100
2016-05-10 08:29:05	100
2016-05-10 08:29:10	96
2016-05-10 08:29:15	96
2016-05-10 08:29:20	95
2016-05-10 08:29:25	94
2016-05-10 08:29:40	94
2016-05-10 08:29:55	94
2016-05-10 08:30:05	95
2016-05-10 08:30:20	95
2016-05-10 08:30:35	95
2016-05-10 08:30:50	96
2016-05-10 08:31:00	97
2016-05-10 08:31:15	97
2016-05-10 08:31:25	97
2016-05-10 08:31:30	96
2016-05-10 08:31:45	96
2016-05-10 08:32:00	95
2016-05-10 08:32:10	94
2016-05-10 08:32:25	94
2016-05-10 08:32:40	94
2016-05-10 08:32:45	95
2016-05-10 08:32:50	97
2016-05-10 08:33:00	98
2016-05-10 08:33:10	97
2016-05-10 08:33:20	102
2016-05-10 08:33:25	105
2016-05-10 08:33:30	111
2016-05-10 08:33:35	111
2016-05-10 08:33:40	109
2016-05-10 08:33:45	107
2016-05-10 08:34:00	107
2016-05-10 08:34:10	105
2016-05-10 08:34:15	104
2016-05-10 08:34:20	99
2016-05-10 08:34:25	98
2016-05-10 08:34:30	98
2016-05-10 08:34:45	98
2016-05-10 08:34:50	93
2016-05-10 08:34:55	90
2016-05-10 08:35:10	89
2016-05-10 08:35:25	89
2016-05-10 08:35:30	89
2016-05-10 08:35:45	89
2016-05-10 08:35:50	92
2016-05-10 08:36:00	90
2016-05-10 08:36:05	89
2016-05-10 08:36:20	87
2016-05-10 08:36:30	85
2016-05-10 08:36:45	85
2016-05-10 08:37:00	85
2016-05-10 08:37:15	85
2016-05-10 08:37:20	83
2016-05-10 08:37:35	83
2016-05-10 08:37:40	82
2016-05-10 08:37:45	83
2016-05-10 08:37:50	82
2016-05-10 08:38:05	82
2016-05-10 08:38:20	82
2016-05-10 08:38:35	82
2016-05-10 08:38:50	82
2016-05-10 08:39:05	82
2016-05-10 08:39:20	82
2016-05-10 08:39:25	83
2016-05-10 08:39:30	84
2016-05-10 08:39:45	79
2016-05-10 08:39:50	87
2016-05-10 08:39:55	87
2016-05-10 08:40:05	87
2016-05-10 08:40:20	87
2016-05-10 08:40:30	92
2016-05-10 08:40:45	91
2016-05-10 08:41:00	89
2016-05-10 08:41:05	90
2016-05-10 08:41:20	90
2016-05-10 08:41:35	89
2016-05-10 08:41:50	88
2016-05-10 08:42:05	88
2016-05-10 08:42:10	89
2016-05-10 08:42:20	93
2016-05-10 08:42:25	91
2016-05-10 08:42:30	91
2016-05-10 08:42:45	91
2016-05-10 08:43:00	92
2016-05-10 08:43:15	92
2016-05-10 08:43:30	91
2016-05-10 08:43:35	91
2016-05-10 08:43:50	92
2016-05-10 08:44:00	95
2016-05-10 08:44:05	96
2016-05-10 08:44:20	94
2016-05-10 08:44:35	94
2016-05-10 08:44:50	94
2016-05-10 08:45:05	94
2016-05-10 08:45:10	93
2016-05-10 08:45:20	91
2016-05-10 08:45:25	91
2016-05-10 08:45:40	91
2016-05-10 08:45:55	91
2016-05-10 08:46:10	91
2016-05-10 08:46:25	91
2016-05-10 08:46:35	90
2016-05-10 08:46:50	90
2016-05-10 08:47:00	88
2016-05-10 08:47:15	87
2016-05-10 08:47:30	87
2016-05-10 08:47:40	87
2016-05-10 08:47:55	87
2016-05-10 08:48:00	87
2016-05-10 08:48:15	87
2016-05-10 08:48:30	87
2016-05-10 08:48:40	86
2016-05-10 08:48:50	86
2016-05-10 08:49:00	86
2016-05-10 08:49:05	86
2016-05-10 08:49:20	86
2016-05-10 08:49:25	87
2016-05-10 08:49:30	86
2016-05-10 08:49:45	86
2016-05-10 08:50:00	86
2016-05-10 08:50:10	86
2016-05-10 08:50:15	87
2016-05-10 08:50:20	86
2016-05-10 08:50:35	86
2016-05-10 08:50:50	86
2016-05-10 08:51:05	86
2016-05-10 08:51:20	86
2016-05-10 08:51:35	86
2016-05-10 08:51:50	86
2016-05-10 08:52:00	85
2016-05-10 08:52:15	85
2016-05-10 08:52:20	84
2016-05-10 08:52:30	84
2016-05-10 08:52:40	83
2016-05-10 08:52:55	84
2016-05-10 08:53:00	84
2016-05-10 08:53:15	85
2016-05-10 08:53:20	85
2016-05-10 08:53:30	85
2016-05-10 08:53:40	85
2016-05-10 08:53:55	85
2016-05-10 08:54:10	85
2016-05-10 08:54:20	84
2016-05-10 08:54:35	84
2016-05-10 08:54:50	84
2016-05-10 08:55:00	85
2016-05-10 08:55:10	110
2016-05-10 08:55:20	109
2016-05-10 08:55:30	110
2016-05-10 08:55:35	109
2016-05-10 08:55:40	109
2016-05-10 08:55:50	110
2016-05-10 08:56:05	110
2016-05-10 08:56:10	113
2016-05-10 08:56:25	113
2016-05-10 08:56:40	116
2016-05-10 08:56:45	114
2016-05-10 08:56:55	113
2016-05-10 08:57:10	113
2016-05-10 08:57:15	113
2016-05-10 08:57:30	113
2016-05-10 08:57:40	112
2016-05-10 08:57:55	112
2016-05-10 08:58:10	112
2016-05-10 08:58:25	112
2016-05-10 08:58:40	112
2016-05-10 08:58:45	112
2016-05-10 08:59:00	111
2016-05-10 08:59:15	111
2016-05-10 08:59:20	111
2016-05-10 08:59:25	103
2016-05-10 08:59:30	104
2016-05-10 08:59:40	101
2016-05-10 08:59:45	104
2016-05-10 08:59:50	106
2016-05-10 08:59:55	106
2016-05-10 09:00:10	105
2016-05-10 09:00:20	105
2016-05-10 09:00:30	103
2016-05-10 09:00:45	103
2016-05-10 09:00:50	104
2016-05-10 09:01:00	101
2016-05-10 09:01:10	102
2016-05-10 09:01:25	102
2016-05-10 09:01:35	102
2016-05-10 09:01:50	101
2016-05-10 09:01:55	101
2016-05-10 09:02:00	100
2016-05-10 09:02:05	99
2016-05-10 09:02:10	99
2016-05-10 09:02:25	99
2016-05-10 09:02:40	98
2016-05-10 09:02:55	98
2016-05-10 09:03:00	97
2016-05-10 09:03:05	96
2016-05-10 09:03:10	95
2016-05-10 09:03:15	94
2016-05-10 09:03:20	93
2016-05-10 09:03:35	93
2016-05-10 09:03:40	90
2016-05-10 09:03:50	89
2016-05-10 09:04:00	90
2016-05-10 09:04:05	92
2016-05-10 09:04:20	70
2016-05-10 09:04:30	69
2016-05-10 09:04:45	69
2016-05-10 09:04:50	69
2016-05-10 09:05:05	69
2016-05-10 09:05:20	69
2016-05-10 09:05:35	69
2016-05-10 09:05:50	69
2016-05-10 09:05:55	71
2016-05-10 09:06:00	72
2016-05-10 09:06:05	73
2016-05-10 09:06:10	73
2016-05-10 09:06:25	73
2016-05-10 09:06:30	73
2016-05-10 09:06:45	74
2016-05-10 09:07:00	74
2016-05-10 09:07:10	74
2016-05-10 09:07:25	74
2016-05-10 09:07:30	74
2016-05-10 09:07:35	74
2016-05-10 09:07:50	74
2016-05-10 09:08:00	76
2016-05-10 09:08:10	77
2016-05-10 09:08:20	77
2016-05-10 09:08:30	99
2016-05-10 09:08:40	103
2016-05-10 09:08:50	101
2016-05-10 09:09:05	101
2016-05-10 09:09:20	93
2016-05-10 09:09:30	98
2016-05-10 09:09:40	103
2016-05-10 09:09:50	100
2016-05-10 09:10:00	101
2016-05-10 09:10:15	101
2016-05-10 09:10:20	100
2016-05-10 09:10:25	101
2016-05-10 09:10:40	106
2016-05-10 09:10:55	106
2016-05-10 09:11:10	102
2016-05-10 09:11:20	100
2016-05-10 09:11:30	99
2016-05-10 09:11:40	102
2016-05-10 09:11:45	101
2016-05-10 09:11:50	96
2016-05-10 09:11:55	95
2016-05-10 09:12:10	94
2016-05-10 09:12:20	95
2016-05-10 09:12:35	95
2016-05-10 09:12:40	94
2016-05-10 09:12:55	94
2016-05-10 09:13:10	93
2016-05-10 09:13:25	92
2016-05-10 09:13:30	93
2016-05-10 09:13:40	97
2016-05-10 09:13:55	97
2016-05-10 09:14:00	98
2016-05-10 09:14:15	98
2016-05-10 09:14:20	98
2016-05-10 09:14:25	98
2016-05-10 09:14:30	98
2016-05-10 09:14:45	98
2016-05-10 09:14:50	99
2016-05-10 09:15:00	94
2016-05-10 09:15:15	94
2016-05-10 09:15:20	95
2016-05-10 09:15:35	95
2016-05-10 09:15:40	97
2016-05-10 09:15:55	97
2016-05-10 09:16:00	96
2016-05-10 09:16:10	95
2016-05-10 09:16:20	96
2016-05-10 09:16:30	98
2016-05-10 09:16:35	102
2016-05-10 09:16:40	103
2016-05-10 09:16:45	102
2016-05-10 09:16:55	102
2016-05-10 09:17:10	102
2016-05-10 09:17:15	95
2016-05-10 09:17:20	88
2016-05-10 09:17:25	82
2016-05-10 09:17:30	80
2016-05-10 09:17:35	84
2016-05-10 09:17:40	90
2016-05-10 09:17:45	87
2016-05-10 09:17:50	89
2016-05-10 09:17:55	91
2016-05-10 09:18:00	94
2016-05-10 09:18:05	92
2016-05-10 09:18:10	93
2016-05-10 09:18:15	91
2016-05-10 09:18:30	91
2016-05-10 09:18:35	90
2016-05-10 09:18:50	108
2016-05-10 09:19:00	99
2016-05-10 09:19:05	101
2016-05-10 09:19:15	99
2016-05-10 09:19:30	99
2016-05-10 09:19:40	98
2016-05-10 09:19:45	98
2016-05-10 09:19:50	96
2016-05-10 09:20:05	96
2016-05-10 09:20:20	96
2016-05-10 09:20:30	100
2016-05-10 09:20:40	99
2016-05-10 09:20:55	99
2016-05-10 09:21:00	105
2016-05-10 09:21:10	107
2016-05-10 09:21:25	107
2016-05-10 09:21:30	106
2016-05-10 09:21:35	107
2016-05-10 09:21:40	107
2016-05-10 09:21:50	105
2016-05-10 09:21:55	106
2016-05-10 09:22:00	105
2016-05-10 09:22:15	105
2016-05-10 09:22:30	104
2016-05-10 09:22:35	103
2016-05-10 09:22:50	104
2016-05-10 09:23:00	100
2016-05-10 09:23:10	102
2016-05-10 09:23:20	102
2016-05-10 09:23:30	102
2016-05-10 09:23:45	102
2016-05-10 09:23:50	101
2016-05-10 09:24:00	107
2016-05-10 09:24:10	111
2016-05-10 09:24:15	110
2016-05-10 09:24:20	102
2016-05-10 09:24:35	102
2016-05-10 09:24:40	101
2016-05-10 09:24:50	100
2016-05-10 09:25:00	96
2016-05-10 09:25:15	96
2016-05-10 09:25:20	99
2016-05-10 09:25:35	99
2016-05-10 09:25:40	98
2016-05-10 09:25:55	98
2016-05-10 09:26:00	98
2016-05-10 09:26:10	97
2016-05-10 09:26:25	97
2016-05-10 09:26:30	101
2016-05-10 09:26:35	102
2016-05-10 09:26:40	103
2016-05-10 09:26:55	102
2016-05-10 09:27:00	102
2016-05-10 09:27:15	103
2016-05-10 09:27:30	103
2016-05-10 09:27:45	102
2016-05-10 09:28:00	102
2016-05-10 09:28:15	102
2016-05-10 09:28:30	100
2016-05-10 09:28:45	100
2016-05-10 09:28:50	105
2016-05-10 09:29:00	106
2016-05-10 09:29:10	105
2016-05-10 09:29:20	100
2016-05-10 09:29:30	94
2016-05-10 09:29:45	94
2016-05-10 09:29:50	93
2016-05-10 09:30:00	96
2016-05-10 09:30:10	96
2016-05-10 09:30:25	96
2016-05-10 09:30:30	97
2016-05-10 09:30:40	98
2016-05-10 09:30:50	99
2016-05-10 09:31:00	98
2016-05-10 09:31:10	97
2016-05-10 09:31:25	97
2016-05-10 09:31:30	98
2016-05-10 09:31:40	99
2016-05-10 09:31:50	101
2016-05-10 09:32:00	102
2016-05-10 09:32:10	103
2016-05-10 09:32:25	103
2016-05-10 09:32:30	104
2016-05-10 09:32:40	105
2016-05-10 09:32:55	105
2016-05-10 09:33:10	101
2016-05-10 09:33:15	99
2016-05-10 09:33:25	100
2016-05-10 09:33:40	100
2016-05-10 09:33:55	100
2016-05-10 09:34:10	100
2016-05-10 09:34:20	99
2016-05-10 09:34:30	103
2016-05-10 09:34:40	104
2016-05-10 09:34:50	104
2016-05-10 09:35:00	110
2016-05-10 09:35:10	110
2016-05-10 09:35:25	110
2016-05-10 09:35:40	108
2016-05-10 09:35:45	108
2016-05-10 09:36:00	108
2016-05-10 09:36:15	108
2016-05-10 09:36:25	108
2016-05-10 09:36:40	105
2016-05-10 09:36:55	105
2016-05-10 09:37:00	105
2016-05-10 09:37:10	104
2016-05-10 09:37:20	105
2016-05-10 09:37:25	104
2016-05-10 09:37:40	102
2016-05-10 09:37:45	102
2016-05-10 09:37:50	102
2016-05-10 09:38:00	99
2016-05-10 09:38:15	99
2016-05-10 09:38:30	99
2016-05-10 09:38:40	99
2016-05-10 09:38:50	99
2016-05-10 09:39:00	102
2016-05-10 09:39:15	102
2016-05-10 09:39:25	102
2016-05-10 09:39:40	102
2016-05-10 09:39:50	101
2016-05-10 09:40:05	101
2016-05-10 09:40:20	101
2016-05-10 09:40:30	99
2016-05-10 09:40:45	99
2016-05-10 09:40:50	99
2016-05-10 09:41:05	99
2016-05-10 09:41:10	99
2016-05-10 09:41:25	99
2016-05-10 09:41:40	99
2016-05-10 09:41:55	99
2016-05-10 09:42:00	98
2016-05-10 09:42:10	98
2016-05-10 09:42:20	98
2016-05-10 09:42:35	98
2016-05-10 09:42:50	98
2016-05-10 09:43:00	97
2016-05-10 09:43:10	96
2016-05-10 09:43:20	95
2016-05-10 09:43:35	95
2016-05-10 09:43:50	95
2016-05-10 09:44:00	99
2016-05-10 09:44:15	99
2016-05-10 09:44:30	99
2016-05-10 09:44:45	99
2016-05-10 09:44:50	98
2016-05-10 09:45:00	98
2016-05-10 09:45:05	98
2016-05-10 09:45:20	98
2016-05-10 09:45:25	99
2016-05-10 09:45:30	102
2016-05-10 09:45:35	101
2016-05-10 09:45:40	101
2016-05-10 09:45:45	102
2016-05-10 09:45:55	104
2016-05-10 09:46:05	106
2016-05-10 09:46:10	108
2016-05-10 09:46:15	107
2016-05-10 09:46:20	108
2016-05-10 09:46:25	107
2016-05-10 09:46:30	108
2016-05-10 09:46:35	109
2016-05-10 09:46:45	108
2016-05-10 09:46:50	107
2016-05-10 09:46:55	105
2016-05-10 09:47:00	103
2016-05-10 09:47:05	104
2016-05-10 09:47:10	106
2016-05-10 09:47:25	107
2016-05-10 09:47:30	105
2016-05-10 09:47:35	104
2016-05-10 09:47:40	102
2016-05-10 09:47:45	101
2016-05-10 09:48:00	101
2016-05-10 09:48:15	101
2016-05-10 09:48:30	101
2016-05-10 09:48:35	102
2016-05-10 09:48:40	103
2016-05-10 09:48:45	101
2016-05-10 09:48:50	100
2016-05-10 09:49:00	101
2016-05-10 09:49:15	101
2016-05-10 09:49:20	100
2016-05-10 09:49:35	100
2016-05-10 09:49:40	104
2016-05-10 09:49:50	103
2016-05-10 09:50:05	103
2016-05-10 09:50:10	102
2016-05-10 09:50:20	99
2016-05-10 09:50:35	99
2016-05-10 09:50:40	101
2016-05-10 09:50:45	100
2016-05-10 09:51:00	100
2016-05-10 09:51:15	100
2016-05-10 09:51:20	100
2016-05-10 09:51:35	97
2016-05-10 09:51:40	97
2016-05-10 09:51:50	97
2016-05-10 09:52:05	97
2016-05-10 09:52:10	98
2016-05-10 09:52:20	97
2016-05-10 09:52:35	97
2016-05-10 09:52:40	98
2016-05-10 09:52:45	98
2016-05-10 09:53:00	98
2016-05-10 09:53:10	98
2016-05-10 09:53:20	100
2016-05-10 09:53:35	100
2016-05-10 09:53:50	100
2016-05-10 09:54:00	99
2016-05-10 09:54:10	100
2016-05-10 09:54:20	98
2016-05-10 09:54:30	99
2016-05-10 09:54:45	99
2016-05-10 09:55:00	99
2016-05-10 09:55:10	98
2016-05-10 09:55:20	98
2016-05-10 09:55:35	98
2016-05-10 09:55:50	95
2016-05-10 09:56:00	97
2016-05-10 09:56:10	98
2016-05-10 09:56:25	98
2016-05-10 09:56:30	97
2016-05-10 09:56:40	99
2016-05-10 09:56:55	99
2016-05-10 09:57:00	100
2016-05-10 09:57:05	100
2016-05-10 09:57:20	100
2016-05-10 09:57:30	100
2016-05-10 09:57:45	100
2016-05-10 09:58:00	98
2016-05-10 09:58:15	98
2016-05-10 09:58:30	98
2016-05-10 09:58:40	98
2016-05-10 09:58:50	99
2016-05-10 09:59:00	99
2016-05-10 09:59:10	101
2016-05-10 09:59:20	102
2016-05-10 09:59:35	102
2016-05-10 09:59:50	103
2016-05-10 10:00:05	103
2016-05-10 10:00:20	101
2016-05-10 10:00:35	100
2016-05-10 10:00:50	100
2016-05-10 10:01:00	99
2016-05-10 10:01:10	98
2016-05-10 10:01:25	98
2016-05-10 10:01:30	97
2016-05-10 10:01:40	100
2016-05-10 10:01:45	102
2016-05-10 10:01:50	104
2016-05-10 10:02:00	101
2016-05-10 10:02:10	99
2016-05-10 10:02:20	100
2016-05-10 10:02:35	100
2016-05-10 10:02:50	99
2016-05-10 10:03:05	99
2016-05-10 10:03:20	99
2016-05-10 10:03:35	99
2016-05-10 10:03:50	99
2016-05-10 10:04:00	99
2016-05-10 10:04:15	99
2016-05-10 10:04:20	98
2016-05-10 10:04:25	96
2016-05-10 10:04:30	97
2016-05-10 10:04:45	97
2016-05-10 10:05:00	97
2016-05-10 10:05:15	97
2016-05-10 10:05:20	104
2016-05-10 10:05:30	115
2016-05-10 10:05:40	114
2016-05-10 10:05:45	112
2016-05-10 10:06:00	111
2016-05-10 10:06:05	110
2016-05-10 10:06:20	106
2016-05-10 10:06:25	106
2016-05-10 10:06:30	105
2016-05-10 10:06:45	105
2016-05-10 10:06:50	105
2016-05-10 10:07:05	104
2016-05-10 10:07:10	105
2016-05-10 10:07:25	105
2016-05-10 10:07:30	107
2016-05-10 10:07:40	106
2016-05-10 10:07:50	105
2016-05-10 10:08:05	105
2016-05-10 10:08:10	105
2016-05-10 10:08:15	104
2016-05-10 10:08:30	104
2016-05-10 10:08:45	104
2016-05-10 10:08:50	103
2016-05-10 10:09:00	99
2016-05-10 10:09:15	99
2016-05-10 10:09:20	106
2016-05-10 10:09:30	105
2016-05-10 10:09:35	106
2016-05-10 10:09:40	107
2016-05-10 10:09:45	105
2016-05-10 10:09:50	104
2016-05-10 10:10:05	105
2016-05-10 10:10:10	107
2016-05-10 10:10:15	108
2016-05-10 10:10:30	107
2016-05-10 10:10:40	106
2016-05-10 10:10:45	105
2016-05-10 10:10:55	106
2016-05-10 10:11:00	107
2016-05-10 10:11:05	106
2016-05-10 10:11:10	105
2016-05-10 10:11:20	104
2016-05-10 10:11:30	107
2016-05-10 10:11:35	108
2016-05-10 10:11:40	111
2016-05-10 10:11:45	113
2016-05-10 10:11:50	111
2016-05-10 10:11:55	112
2016-05-10 10:12:00	114
2016-05-10 10:12:10	111
2016-05-10 10:12:15	114
2016-05-10 10:12:20	115
2016-05-10 10:12:35	113
2016-05-10 10:12:50	111
2016-05-10 10:13:05	111
2016-05-10 10:13:20	111
2016-05-10 10:13:25	110
2016-05-10 10:13:40	110
2016-05-10 10:13:45	109
2016-05-10 10:13:50	107
2016-05-10 10:13:55	107
2016-05-10 10:14:00	105
2016-05-10 10:14:10	105
2016-05-10 10:14:25	104
2016-05-10 10:14:30	104
2016-05-10 10:14:40	99
2016-05-10 10:14:50	98
2016-05-10 10:14:55	98
2016-05-10 10:15:10	98
2016-05-10 10:15:20	95
2016-05-10 10:15:30	94
2016-05-10 10:15:45	94
2016-05-10 10:15:50	94
2016-05-10 10:16:05	94
2016-05-10 10:16:20	94
2016-05-10 10:16:35	94
2016-05-10 10:16:50	94
2016-05-10 10:17:05	94
2016-05-10 10:17:15	94
2016-05-10 10:17:25	93
2016-05-10 10:17:35	93
2016-05-10 10:17:40	92
2016-05-10 10:17:50	91
2016-05-10 10:18:05	91
2016-05-10 10:18:10	89
2016-05-10 10:18:20	91
2016-05-10 10:18:35	91
2016-05-10 10:18:50	93
2016-05-10 10:19:05	93
2016-05-10 10:19:20	93
2016-05-10 10:19:25	92
2016-05-10 10:19:30	90
2016-05-10 10:19:45	90
2016-05-10 10:20:00	89
2016-05-10 10:20:10	88
2016-05-10 10:20:20	86
2016-05-10 10:20:35	86
2016-05-10 10:20:45	87
2016-05-10 10:20:55	87
2016-05-10 10:21:00	88
2016-05-10 10:21:15	88
2016-05-10 10:21:20	93
2016-05-10 10:21:35	93
2016-05-10 10:21:45	93
2016-05-10 10:22:00	93
2016-05-10 10:22:15	93
2016-05-10 10:22:20	92
2016-05-10 10:22:35	92
2016-05-10 10:22:40	91
2016-05-10 10:22:50	92
2016-05-10 10:23:05	92
2016-05-10 10:23:10	92
2016-05-10 10:23:25	92
2016-05-10 10:23:30	94
2016-05-10 10:23:40	95
2016-05-10 10:23:45	94
2016-05-10 10:24:00	94
2016-05-10 10:24:15	94
2016-05-10 10:24:30	93
2016-05-10 10:24:40	94
2016-05-10 10:24:55	94
2016-05-10 10:25:10	95
2016-05-10 10:25:25	95
2016-05-10 10:25:40	95
2016-05-10 10:25:50	94
2016-05-10 10:26:00	94
2016-05-10 10:26:05	95
2016-05-10 10:26:20	94
2016-05-10 10:26:25	94
2016-05-10 10:26:40	94
2016-05-10 10:26:50	94
2016-05-10 10:27:05	94
2016-05-10 10:27:20	94
2016-05-10 10:27:35	94
2016-05-10 10:27:40	94
2016-05-10 10:27:50	96
2016-05-10 10:28:00	96
2016-05-10 10:28:15	96
2016-05-10 10:28:25	96
2016-05-10 10:28:40	96
2016-05-10 10:28:55	96
2016-05-10 10:29:10	96
2016-05-10 10:29:25	96
2016-05-10 10:29:40	95
2016-05-10 10:29:50	92
2016-05-10 10:30:05	92
2016-05-10 10:30:15	92
2016-05-10 10:30:30	92
2016-05-10 10:30:45	92
2016-05-10 10:31:00	92
2016-05-10 10:31:10	92
2016-05-10 10:31:20	92
2016-05-10 10:31:35	92
2016-05-10 10:31:40	92
2016-05-10 10:31:55	92
2016-05-10 10:32:10	92
2016-05-10 10:32:25	92
2016-05-10 10:32:40	92
2016-05-10 10:32:55	92
2016-05-10 10:33:10	91
2016-05-10 10:33:20	93
2016-05-10 10:33:30	92
2016-05-10 10:33:35	92
2016-05-10 10:33:50	92
2016-05-10 10:34:00	93
2016-05-10 10:34:05	93
2016-05-10 10:34:20	93
2016-05-10 10:34:35	93
2016-05-10 10:34:50	93
2016-05-10 10:35:05	93
2016-05-10 10:35:15	92
2016-05-10 10:35:30	92
2016-05-10 10:35:40	92
2016-05-10 10:35:50	91
2016-05-10 10:36:05	91
2016-05-10 10:36:15	90
2016-05-10 10:36:20	91
2016-05-10 10:36:25	89
2016-05-10 10:36:40	92
2016-05-10 10:36:50	94
2016-05-10 10:36:55	94
2016-05-10 10:37:10	94
2016-05-10 10:37:20	93
2016-05-10 10:37:30	93
2016-05-10 10:37:40	91
2016-05-10 10:37:55	91
2016-05-10 10:38:00	88
2016-05-10 10:38:10	87
2016-05-10 10:38:25	87
2016-05-10 10:38:40	87
2016-05-10 10:38:50	88
2016-05-10 10:39:05	88
2016-05-10 10:39:10	91
2016-05-10 10:39:20	92
2016-05-10 10:39:30	92
2016-05-10 10:39:45	92
2016-05-10 10:39:55	92
2016-05-10 10:40:00	92
2016-05-10 10:40:05	92
2016-05-10 10:40:10	90
2016-05-10 10:40:15	91
2016-05-10 10:40:20	92
2016-05-10 10:40:25	93
2016-05-10 10:40:40	93
2016-05-10 10:40:45	95
2016-05-10 10:40:50	96
2016-05-10 10:40:55	95
2016-05-10 10:41:00	95
2016-05-10 10:41:15	95
2016-05-10 10:41:20	94
2016-05-10 10:41:25	92
2016-05-10 10:41:30	90
2016-05-10 10:41:35	91
2016-05-10 10:41:50	91
2016-05-10 10:42:05	91
2016-05-10 10:42:20	91
2016-05-10 10:42:35	91
2016-05-10 10:42:40	92
2016-05-10 10:42:50	94
2016-05-10 10:43:00	93
2016-05-10 10:43:10	89
2016-05-10 10:43:25	89
2016-05-10 10:43:40	89
2016-05-10 10:43:50	89
2016-05-10 10:44:00	89
2016-05-10 10:44:10	90
2016-05-10 10:44:15	90
2016-05-10 10:44:30	90
2016-05-10 10:44:40	91
2016-05-10 10:44:50	93
2016-05-10 10:45:05	93
2016-05-10 10:45:20	93
2016-05-10 10:45:30	93
2016-05-10 10:45:45	93
2016-05-10 10:45:50	93
2016-05-10 10:46:05	93
2016-05-10 10:46:20	93
2016-05-10 10:46:35	93
2016-05-10 10:46:50	93
2016-05-10 10:47:05	93
2016-05-10 10:47:20	93
2016-05-10 10:47:35	93
2016-05-10 10:47:50	93
2016-05-10 10:48:05	93
2016-05-10 10:48:10	92
2016-05-10 10:48:25	92
2016-05-10 10:48:40	92
2016-05-10 10:48:50	92
2016-05-10 10:49:05	92
2016-05-10 10:49:20	93
2016-05-10 10:49:30	92
2016-05-10 10:49:35	91
2016-05-10 10:49:50	89
2016-05-10 10:50:00	85
2016-05-10 10:50:10	84
2016-05-10 10:50:15	83
2016-05-10 10:50:30	83
2016-05-10 10:50:40	84
2016-05-10 10:50:50	84
2016-05-10 10:51:00	83
2016-05-10 10:51:10	84
2016-05-10 10:51:20	84
2016-05-10 10:51:30	85
2016-05-10 10:51:45	85
2016-05-10 10:51:50	85
2016-05-10 10:52:00	86
2016-05-10 10:52:15	86
2016-05-10 10:52:20	85
2016-05-10 10:52:35	85
2016-05-10 10:52:40	84
2016-05-10 10:52:55	84
2016-05-10 10:53:10	84
2016-05-10 10:53:20	88
2016-05-10 10:53:30	88
2016-05-10 10:53:45	87
2016-05-10 10:53:55	86
2016-05-10 10:54:05	87
2016-05-10 10:54:20	87
2016-05-10 10:54:30	87
2016-05-10 10:54:45	87
2016-05-10 10:55:00	89
2016-05-10 10:55:10	85
2016-05-10 10:55:25	85
2016-05-10 10:55:40	85
2016-05-10 10:55:50	81
2016-05-10 10:55:55	81
2016-05-10 10:56:10	81
2016-05-10 10:56:25	81
2016-05-10 10:56:30	81
2016-05-10 10:56:45	81
2016-05-10 10:57:00	81
2016-05-10 10:57:05	86
2016-05-10 10:57:10	86
2016-05-10 10:57:25	86
2016-05-10 10:57:40	86
2016-05-10 10:57:45	87
2016-05-10 10:57:50	87
2016-05-10 10:58:00	86
2016-05-10 10:58:05	86
2016-05-10 10:58:20	86
2016-05-10 10:58:35	86
2016-05-10 10:58:40	84
2016-05-10 10:58:45	84
2016-05-10 10:59:00	84
2016-05-10 10:59:15	84
2016-05-10 10:59:30	83
2016-05-10 10:59:40	84
2016-05-10 10:59:45	85
2016-05-10 10:59:50	71
2016-05-10 11:00:05	71
2016-05-10 11:00:10	70
2016-05-10 11:00:20	82
2016-05-10 11:00:35	82
2016-05-10 11:00:40	82
2016-05-10 11:00:55	82
2016-05-10 11:01:10	82
2016-05-10 11:01:25	82
2016-05-10 11:01:30	82
2016-05-10 11:01:40	83
2016-05-10 11:01:45	84
2016-05-10 11:02:00	86
2016-05-10 11:02:10	91
2016-05-10 11:02:15	91
2016-05-10 11:02:20	90
2016-05-10 11:02:35	90
2016-05-10 11:02:40	89
2016-05-10 11:02:45	89
2016-05-10 11:03:00	89
2016-05-10 11:03:10	89
2016-05-10 11:03:20	88
2016-05-10 11:03:35	88
2016-05-10 11:03:50	89
2016-05-10 11:04:05	89
2016-05-10 11:04:20	89
2016-05-10 11:04:30	89
2016-05-10 11:04:45	89
2016-05-10 11:05:00	89
2016-05-10 11:05:05	90
2016-05-10 11:05:15	90
2016-05-10 11:05:30	90
2016-05-10 11:05:40	88
2016-05-10 11:05:55	88
2016-05-10 11:06:00	82
2016-05-10 11:06:15	82
2016-05-10 11:06:20	81
2016-05-10 11:06:30	79
2016-05-10 11:06:35	80
2016-05-10 11:06:50	80
2016-05-10 11:07:05	80
2016-05-10 11:07:20	80
2016-05-10 11:07:30	82
2016-05-10 11:07:40	85
2016-05-10 11:07:45	86
2016-05-10 11:08:00	86
2016-05-10 11:08:15	86
2016-05-10 11:08:20	85
2016-05-10 11:08:35	85
2016-05-10 11:08:50	90
2016-05-10 11:09:05	90
2016-05-10 11:09:10	90
2016-05-10 11:09:20	90
2016-05-10 11:09:35	90
2016-05-10 11:09:50	88
2016-05-10 11:10:00	88
2016-05-10 11:10:15	88
2016-05-10 11:10:20	89
2016-05-10 11:10:30	75
2016-05-10 11:10:35	74
2016-05-10 11:10:50	75
2016-05-10 11:11:05	75
2016-05-10 11:11:20	75
2016-05-10 11:11:30	92
2016-05-10 11:11:40	89
2016-05-10 11:11:50	86
2016-05-10 11:12:00	85
2016-05-10 11:12:15	85
2016-05-10 11:12:20	86
2016-05-10 11:12:30	88
2016-05-10 11:12:40	95
2016-05-10 11:12:55	95
2016-05-10 11:13:00	95
2016-05-10 11:13:10	93
2016-05-10 11:13:20	90
2016-05-10 11:13:35	90
2016-05-10 11:13:50	90
2016-05-10 11:14:00	91
2016-05-10 11:14:10	90
2016-05-10 11:14:20	91
2016-05-10 11:14:30	90
2016-05-10 11:14:45	90
2016-05-10 11:14:50	90
2016-05-10 11:15:00	89
2016-05-10 11:15:15	89
2016-05-10 11:15:20	87
2016-05-10 11:15:30	85
2016-05-10 11:15:40	86
2016-05-10 11:15:50	90
2016-05-10 11:16:00	93
2016-05-10 11:16:05	93
2016-05-10 11:16:20	93
2016-05-10 11:16:35	94
2016-05-10 11:16:40	98
2016-05-10 11:16:45	99
2016-05-10 11:16:50	99
2016-05-10 11:17:05	99
2016-05-10 11:17:10	98
2016-05-10 11:17:20	97
2016-05-10 11:17:35	97
2016-05-10 11:17:40	96
2016-05-10 11:17:50	97
2016-05-10 11:17:55	97
2016-05-10 11:18:10	96
2016-05-10 11:18:25	96
2016-05-10 11:18:30	95
2016-05-10 11:18:45	95
2016-05-10 11:18:50	93
2016-05-10 11:18:55	91
2016-05-10 11:19:00	89
2016-05-10 11:19:05	89
2016-05-10 11:19:10	89
2016-05-10 11:19:25	88
2016-05-10 11:19:30	87
2016-05-10 11:19:35	86
2016-05-10 11:19:45	80
2016-05-10 11:19:50	81
2016-05-10 11:19:55	83
2016-05-10 11:20:05	86
2016-05-10 11:20:10	85
2016-05-10 11:20:25	85
2016-05-10 11:20:30	84
2016-05-10 11:20:35	83
2016-05-10 11:20:45	83
2016-05-10 11:21:00	81
2016-05-10 11:21:10	83
2016-05-10 11:21:25	83
2016-05-10 11:21:40	83
2016-05-10 11:21:55	83
2016-05-10 11:22:00	83
2016-05-10 11:22:05	82
2016-05-10 11:22:20	82
2016-05-10 11:22:35	82
2016-05-10 11:22:50	82
2016-05-10 11:23:05	82
2016-05-10 11:23:10	81
2016-05-10 11:23:20	82
2016-05-10 11:23:30	82
2016-05-10 11:23:45	82
2016-05-10 11:24:00	82
2016-05-10 11:24:15	82
2016-05-10 11:24:30	81
2016-05-10 11:24:45	81
2016-05-10 11:25:00	81
2016-05-10 11:25:10	82
2016-05-10 11:25:25	82
2016-05-10 11:25:40	82
2016-05-10 11:25:55	82
2016-05-10 11:26:05	84
2016-05-10 11:26:10	85
2016-05-10 11:26:20	86
2016-05-10 11:26:25	86
2016-05-10 11:26:35	86
2016-05-10 11:26:50	86
2016-05-10 11:26:55	87
2016-05-10 11:27:10	87
2016-05-10 11:27:25	87
2016-05-10 11:27:35	88
2016-05-10 11:27:40	89
2016-05-10 11:27:50	92
2016-05-10 11:28:05	92
2016-05-10 11:28:20	92
2016-05-10 11:28:30	92
2016-05-10 11:28:35	94
2016-05-10 11:28:40	97
2016-05-10 11:28:45	99
2016-05-10 11:28:50	100
2016-05-10 11:29:05	100
2016-05-10 11:29:20	100
2016-05-10 11:29:25	96
2016-05-10 11:29:30	92
2016-05-10 11:29:35	91
2016-05-10 11:29:40	92
2016-05-10 11:29:45	93
2016-05-10 11:29:50	94
2016-05-10 11:30:00	95
2016-05-10 11:30:10	96
2016-05-10 11:30:15	97
2016-05-10 11:30:20	94
2016-05-10 11:30:25	91
2016-05-10 11:30:30	87
2016-05-10 11:30:35	84
2016-05-10 11:30:40	82
2016-05-10 11:30:45	83
2016-05-10 11:30:50	82
2016-05-10 11:30:55	84
2016-05-10 11:31:05	86
2016-05-10 11:31:10	85
2016-05-10 11:31:15	84
2016-05-10 11:31:30	85
2016-05-10 11:31:35	91
2016-05-10 11:31:40	91
2016-05-10 11:31:45	92
2016-05-10 11:31:55	91
2016-05-10 11:32:05	92
2016-05-10 11:32:10	92
2016-05-10 11:32:15	93
2016-05-10 11:32:25	94
2016-05-10 11:32:30	93
2016-05-10 11:32:35	92
2016-05-10 11:32:50	92
2016-05-10 11:33:00	90
2016-05-10 11:33:15	89
2016-05-10 11:33:20	89
2016-05-10 11:33:35	90
2016-05-10 11:33:40	89
2016-05-10 11:33:45	89
2016-05-10 11:33:55	89
2016-05-10 11:34:05	88
2016-05-10 11:34:10	89
2016-05-10 11:34:15	92
2016-05-10 11:34:20	91
2016-05-10 11:34:25	92
2016-05-10 11:34:35	91
2016-05-10 11:34:50	91
2016-05-10 11:35:00	90
2016-05-10 11:35:05	91
2016-05-10 11:35:10	89
2016-05-10 11:35:15	89
2016-05-10 11:35:30	89
2016-05-10 11:35:45	89
2016-05-10 11:36:00	89
2016-05-10 11:36:10	90
2016-05-10 11:36:15	94
2016-05-10 11:36:20	97
2016-05-10 11:36:25	98
2016-05-10 11:36:40	98
2016-05-10 11:36:45	99
2016-05-10 11:36:50	94
2016-05-10 11:36:55	95
2016-05-10 11:37:00	94
2016-05-10 11:37:15	94
2016-05-10 11:37:30	94
2016-05-10 11:37:45	94
2016-05-10 11:38:00	94
2016-05-10 11:38:15	94
2016-05-10 11:38:20	94
2016-05-10 11:38:35	94
2016-05-10 11:38:40	94
2016-05-10 11:38:45	92
2016-05-10 11:39:00	92
2016-05-10 11:39:15	92
2016-05-10 11:39:30	92
2016-05-10 11:39:35	92
2016-05-10 11:39:50	92
2016-05-10 11:39:55	93
2016-05-10 11:40:00	93
2016-05-10 11:40:15	93
2016-05-10 11:40:20	91
2016-05-10 11:40:25	90
2016-05-10 11:40:40	90
2016-05-10 11:40:50	90
2016-05-10 11:41:05	90
2016-05-10 11:41:10	90
2016-05-10 11:41:25	90
2016-05-10 11:41:40	90
2016-05-10 11:41:55	90
2016-05-10 11:42:00	91
2016-05-10 11:42:15	91
2016-05-10 11:42:25	90
2016-05-10 11:42:40	90
2016-05-10 11:42:55	90
2016-05-10 11:43:10	90
2016-05-10 11:43:25	90
2016-05-10 11:43:40	90
2016-05-10 11:43:50	90
2016-05-10 11:44:05	90
2016-05-10 11:44:10	89
2016-05-10 11:44:20	89
2016-05-10 11:44:30	89
2016-05-10 11:44:40	89
2016-05-10 11:44:45	89
2016-05-10 11:44:50	89
2016-05-10 11:45:05	89
2016-05-10 11:45:10	88
2016-05-10 11:45:25	88
2016-05-10 11:45:30	86
2016-05-10 11:45:35	84
2016-05-10 11:45:40	84
2016-05-10 11:45:55	84
2016-05-10 11:46:00	84
2016-05-10 11:46:15	83
2016-05-10 11:46:20	83
2016-05-10 11:46:35	83
2016-05-10 11:46:50	83
2016-05-10 11:47:05	83
2016-05-10 11:47:20	83
2016-05-10 11:47:30	83
2016-05-10 11:47:45	83
2016-05-10 11:48:00	82
2016-05-10 11:48:15	82
2016-05-10 11:48:30	82
2016-05-10 11:48:45	82
2016-05-10 11:48:55	82
2016-05-10 11:49:00	82
2016-05-10 11:49:15	82
2016-05-10 11:49:30	83
2016-05-10 11:49:45	83
2016-05-10 11:50:00	83
2016-05-10 11:50:10	81
2016-05-10 11:50:25	81
2016-05-10 11:50:40	81
2016-05-10 11:50:55	81
2016-05-10 11:51:05	82
2016-05-10 11:51:10	82
2016-05-10 11:51:25	82
2016-05-10 11:51:40	82
2016-05-10 11:51:50	81
2016-05-10 11:52:05	81
2016-05-10 11:52:20	81
2016-05-10 11:52:25	81
2016-05-10 11:52:30	81
2016-05-10 11:52:35	81
2016-05-10 11:52:50	81
2016-05-10 11:52:55	81
2016-05-10 11:53:10	80
2016-05-10 11:53:25	81
2016-05-10 11:53:30	82
2016-05-10 11:53:40	81
2016-05-10 11:53:45	79
2016-05-10 11:53:50	80
2016-05-10 11:54:05	80
2016-05-10 11:54:20	80
2016-05-10 11:54:35	80
2016-05-10 11:54:40	80
2016-05-10 11:54:55	80
2016-05-10 11:55:00	80
2016-05-10 11:55:05	79
2016-05-10 11:55:20	79
2016-05-10 11:55:30	80
2016-05-10 11:55:45	80
2016-05-10 11:55:50	81
2016-05-10 11:56:00	82
2016-05-10 11:56:15	82
2016-05-10 11:56:25	82
2016-05-10 11:56:30	82
2016-05-10 11:56:45	82
2016-05-10 11:56:50	81
2016-05-10 11:57:00	82
2016-05-10 11:57:10	82
2016-05-10 11:57:15	84
2016-05-10 11:57:30	85
2016-05-10 11:57:40	84
2016-05-10 11:57:50	83
2016-05-10 11:57:55	85
2016-05-10 11:58:10	87
2016-05-10 11:58:15	89
2016-05-10 11:58:20	90
2016-05-10 11:58:30	89
2016-05-10 11:58:40	90
2016-05-10 11:58:45	94
2016-05-10 11:58:50	100
2016-05-10 11:59:00	92
2016-05-10 11:59:10	97
2016-05-10 11:59:15	102
2016-05-10 11:59:20	104
2016-05-10 11:59:25	106
2016-05-10 11:59:30	108
2016-05-10 11:59:35	112
2016-05-10 11:59:40	113
2016-05-10 11:59:45	112
2016-05-10 11:59:55	110
2016-05-10 12:00:10	110
2016-05-10 12:00:15	107
2016-05-10 12:00:20	103
2016-05-10 12:00:35	103
2016-05-10 12:00:45	102
2016-05-10 12:01:00	102
2016-05-10 12:01:15	99
2016-05-10 12:01:30	98
2016-05-10 12:01:40	99
2016-05-10 12:01:55	102
2016-05-10 12:02:00	101
2016-05-10 12:02:10	100
2016-05-10 12:02:15	103
2016-05-10 12:02:20	104
2016-05-10 12:02:30	105
2016-05-10 12:02:45	106
2016-05-10 12:02:55	107
2016-05-10 12:03:10	106
2016-05-10 12:03:15	107
2016-05-10 12:03:25	108
2016-05-10 12:03:40	106
2016-05-10 12:03:50	105
2016-05-10 12:03:55	102
2016-05-10 12:04:10	102
2016-05-10 12:04:25	102
2016-05-10 12:04:40	102
2016-05-10 12:04:45	102
2016-05-10 12:05:00	102
2016-05-10 12:05:15	102
2016-05-10 12:05:20	101
2016-05-10 12:05:25	100
2016-05-10 12:05:40	100
2016-05-10 12:05:45	100
2016-05-10 12:06:00	101
2016-05-10 12:06:15	101
2016-05-10 12:06:30	101
2016-05-10 12:06:45	101
2016-05-10 12:06:50	101
2016-05-10 12:07:00	102
2016-05-10 12:07:10	101
2016-05-10 12:07:20	103
2016-05-10 12:07:30	104
2016-05-10 12:07:45	104
2016-05-10 12:07:50	103
2016-05-10 12:08:00	98
2016-05-10 12:08:10	98
2016-05-10 12:08:20	97
2016-05-10 12:08:35	98
2016-05-10 12:08:50	98
2016-05-10 12:09:05	98
2016-05-10 12:09:10	97
2016-05-10 12:09:20	97
2016-05-10 12:09:30	97
2016-05-10 12:09:40	94
[truncated: 409,800 more rows]
