# Supplementary material for: Heart rate and sentiment experimental data with common timeline
Source: Data Brief. 2017 Oct 23;15:851–61. doi: 10.1016/j.dib.2017.10.037 (PMC5779535; doi:10.1016/j.dib.2017.10.037)
Supplement: Supplementary file 3 — Supplementary material [file mmc3.csv]

day_pos	date_time	date_time_exp	sent_num	text
1	2016-05-10 07:36:17	2016-05-10 07:30:00	-1	Morning woke up was tough. I would most likely continue sleeping. I need to go to the bed earlier today to sleep little bit longer. #n #xfb
2	2016-05-10 08:17:35	2016-05-10 08:15:00	1	Walk to train station wasn't so bad and hurry today. It's raining today a bit, but nicely. What matters I forgot the breakfast. #p #xfb
3	2016-05-10 09:04:16	2016-05-10 09:00:00	1	What a good status. We were laughing a colleague about lobby for the new feature. I look forward to have Madeleine for breakfast. #p #xfb
4	2016-05-10 09:46:34	2016-05-10 09:45:00	1	Redrawing the design description diagram. It's complex, but I like it, while it helps me to explain the problem to others. #p #xfb
5	2016-05-10 10:31:37	2016-05-10 10:30:00	-1	Working and my wife disturbs me with her research about bicycles. I don't want to choose right away I need to read about it first. #n #xfb
6	2016-05-10 11:17:33	2016-05-10 11:15:00	1	Finishing drawing and looking forward for lunch. I need to rewrite text in document to be aligned with picture and it's finished. #p #xfb
7	2016-05-10 12:02:18	2016-05-10 12:00:00	1	And now after really good lunch I want to sleep or at least rest for a while and have something sweet like blueberry muffin. #p #xfb
8	2016-05-10 12:42:01	2016-05-10 12:00:00	1	Returning to work through discussion with colleague of his problem and meanwhile responding to questions about living in Swiss. #p #xfb
9	2016-05-10 13:32:52	2016-05-10 13:30:00	1	Passionate discussion about really interesting work topic inside team. Conclusion is known, but discussion is going on and on. #p #xfb
10	2016-05-10 14:25:35	2016-05-10 14:15:00	1	Almost forgotten to write my tweet during discussion with colleague of mine. But besides that I solved with him one more problem. #p #xfb
11	2016-05-10 15:04:11	2016-05-10 15:00:00	-1	Starting to get tired today already. It's too much things which I need to focus on, discuss, handle, take care of. Better be 5 pm. #n #xfb
12	2016-05-10 15:48:41	2016-05-10 15:45:00	1	Little break and few minutes of walk help to refresh my mind, I am back on the track again and ready for meeting in next 15 minutes #p #xfb
13	2016-05-10 16:44:50	2016-05-10 16:30:00	1	When the team leader tells you at the beginning of your presentation: it's bullshit. There are no arguments. Except it was good joke #p #xfb
14	2016-05-10 17:17:54	2016-05-10 17:15:00	1	Meeting ends with funny topics. It's time to close it and go home. Finally. But there is still lot of to do on the table. #p #xfb
15	2016-05-10 18:05:26	2016-05-10 18:00:00	1	Leaving home. What a relief. I need to enjoy the sunny weather and the family. There is expecting me the good meet for grill. #p #xfb
16	2016-05-10 18:51:32	2016-05-10 18:45:00	1	Back at home. Going to prepare grill and relax. It's nice to do nothing and just sit and have clear mind and no chaos around. #p #xfb
17	2016-05-10 19:33:44	2016-05-10 19:30:00	1	Enjoying dinner with my wife on balcony with kids on the grass outside. I have delicious black Angus steak and chicken pieces. #p #xfb
18	2016-05-10 20:28:20	2016-05-10 20:15:00	-1	I smell by smoke from grill so I need to go to the shower before I will go to bed watch some series or work. #n #xfb
19	2016-05-10 21:01:53	2016-05-10 21:00:00	-1	Choose a bike is not easy I am little bit in depression what parameters to care about and what brand to choose I need to take a time #n #xfb
20	2016-05-10 21:46:50	2016-05-10 21:45:00	-1	Finished by bike selection I am going to find some episode to watch and relax. Bikes available in CZ are not available in Swiss, wtf #n #xfb
21	2016-05-10 22:31:45	2016-05-10 22:30:00	1	Watching TV show and relaxing with popsicle in bed. Wife is still continuing with bicycle research. I am enjoying the show. #p #xfb
22	2016-05-10 23:09:41	2016-05-10 22:30:00	1	The Simpsons at the end of the day are the best. We are enjoying it both And I will go maybe work after instead of sleep right away #p #xfb
23	2016-05-11 00:02:05	2016-05-10 23:59:59	1	Kicking trough usage of @fitbit API library from @github, so far it's going well. Right now I need to test OAuth to my application. #p #xfb
1	2016-05-11 07:37:24	2016-05-11 07:30:00	1	My heart beat is like I would run the race. But what helped to have nice woke up was daughter who came to visit us in our bed. #p #xfb
2	2016-05-11 08:16:47	2016-05-11 08:15:00	1	Waiting for the train and trying to call back on my colleague missed phone call. It could be about pizza order I hope not work. #p #xfb
3	2016-05-11 09:03:52	2016-05-11 09:00:00	-1	Guys already ordered pizza for me what a pleasant surprise. Fuck I am late for my meeting from nine o'clock. I need to run. #n #xfb
4	2016-05-11 09:51:51	2016-05-11 09:45:00	-1	Passionate discussion with important people. There are topics which cannot be discussed just once I think. Never ending story. #n #xfb
5	2016-05-11 10:31:56	2016-05-11 10:30:00	-1	Sitting on the meeting with explosive topic and waiting when the fight start. So far we went through surprisingly smoothly. #n #xfb
6	2016-05-11 11:17:10	2016-05-11 11:15:00	1	Going to be hottest with explosive topic. But meeting is almost over. I am really interested if there would be decision or not. #p #xfb
7	2016-05-11 12:08:49	2016-05-11 12:00:00	-1	I will starve to death if the time would not run faster and lunch would not be here as soon as possible, yesterday was too late. #n #xfb
8	2016-05-11 12:52:40	2016-05-11 12:45:00	1	Pizza with ham and pepper and strawberries as desert is my dream lunch. It's getting to be better and better. #p #xfb
9	2016-05-11 13:30:50	2016-05-11 13:30:00	1	Siting on the terrace with ice cream and relaxing for a while before I return to the lion pit downstairs. I need to finish some work #p #xfb
10	2016-05-11 14:36:26	2016-05-11 14:15:00	-1	Doing company expense report from last month. I don't like it but it has to be finished today since it's almost half of actual month #n #xfb
11	2016-05-11 15:14:21	2016-05-11 15:00:00	1	Currently is much piece full time I can finally work on my tasks without so much disruption I hope I have at least one hour to do so #p #xfb
12	2016-05-11 15:46:35	2016-05-11 15:45:00	-1	Finishing iExpense and discussing several things around. I am little bit nervous about how much we need to finish till end of Sprint #n #xfb
13	2016-05-11 17:04:02	2016-05-11 16:30:00	-1	I need to say it's really difficult to keep on track with work in such difficult customer environment like here and do experiment. #n #xfb
14	2016-05-11 17:17:23	2016-05-11 17:15:00	1	I thought that updating existing process would be easy but it cannot be more far from true. I am close to finish and go home. #p #xfb
15	2016-05-11 18:00:04	2016-05-11 18:00:00	1	Few more things has to be finished. I need to adjust design picture about one small part and then publish it for everyone. #p #xfb
16	2016-05-11 18:40:03	2016-05-11 18:00:00	1	Finally waiting for the train home. I even printed some birthday party invitations with Frozen theme. Let's see what girls will say. #p #xfb
17	2016-05-11 19:31:42	2016-05-11 19:30:00	1	Having for dinner tasty goulash soup and relaxing through reading advertising flyers from many grocery stores. #p #xfb
18	2016-05-11 20:16:36	2016-05-11 20:15:00	1	My wife is referring me about news and I am looking for some episodes for watching during today evening. #p #xfb
19	2016-05-11 21:30:08	2016-05-11 21:00:00	-1	What to watch next. Maybe How to get away with murder? From typical series there is nothing new broadcasted yet. We need to wait. #n #xfb
20	2016-05-11 21:48:06	2016-05-11 21:45:00	1	Wau subtitles for episode of blacklist are ready. Let's watch it and enjoy it. What a nice relaxing moment in the middle of the week #p #xfb
21	2016-05-11 22:39:03	2016-05-11 22:30:00	-1	My wife has blocked neck and thus terrible headache and it seems that pain killers doesn't work for her. I hope it starts soon. #n #xfb
22	2016-05-11 23:15:41	2016-05-11 23:15:00	1	Painkillers helped a bit she can go sleep. I hope it will be better. Meanwhile I am continuing with get data from @fitbit #p #xfb
23	2016-05-12 00:01:42	2016-05-11 23:59:59	1	And it's last tweet today. My wife sleeps and I can continue to work. It's good except I am not successful yet, but it comes soon. #p #xfb
1	2016-05-12 07:34:46	2016-05-12 07:30:00	1	Tough woke up. I would sleep one or two hours more, but it's not possible But extended weekend with free Monday is closer and closer #p #xfb
2	2016-05-12 08:14:51	2016-05-12 07:30:00	-1	It's rainy day hallelujah it's rainy day hallelujah, sarcasm! Sort of raining. And train is about few minutes late. Nice combination #n #xfb
3	2016-05-12 09:06:44	2016-05-12 09:00:00	1	It looks like today will be another hectic day as usual. Many things which I need to care about I hope I have time for my work. #p #xfb
4	2016-05-12 09:48:12	2016-05-12 09:45:00	1	Finally working on my own tasks not solving someone's else problems. And listening really good Czech songs. Pleasure. #p #xfb
5	2016-05-12 10:39:37	2016-05-12 10:30:00	1	Slowly fixing the issues and thinking about many things have to be done. And people around are asking me questions about their work. #p #xfb
6	2016-05-12 11:15:28	2016-05-12 11:15:00	1	Many funny situations about which from all 8 environments is used for what and by whom. But release manager seems to be in picture. #p #xfb
7	2016-05-12 12:35:02	2016-05-12 12:00:00	1	Busy with lunch and after explanation of situation about the team and project to still new member of the team. At least he knows #p #xfb
8	2016-05-12 12:46:07	2016-05-12 12:45:00	-1	Things are not going anywhere. The solution is not difficult, but implementation is lions pit or walk through the hell. #n #xfb
9	2016-05-12 13:55:27	2016-05-12 13:30:00	1	Many new information and messages made my day. Best is that someone else point them out so I am not the one who points the finger. #p #xfb
10	2016-05-12 14:15:56	2016-05-12 14:15:00	-1	Progress is going forward. I have solved one problem but turned into another one so still is what to do to achieve final test. #n #xfb
11	2016-05-12 15:02:14	2016-05-12 15:00:00	-1	Cannot fix the problem. Google doesn't help and I cannot get any idea how to solve it better on target side. I need to change source #n #xfb
12	2016-05-12 15:52:04	2016-05-12 15:45:00	-1	Skipping the overall project status meeting and continue with work. Going to test several other options. I am not sure if this helps #n #xfb
13	2016-05-12 16:32:40	2016-05-12 16:30:00	1	Slowly finishing the work and looking forward to leave to company office drop there expenses. Family pick me up at the there. #p #xfb
14	2016-05-12 17:20:00	2016-05-12 17:15:00	-1	Ran to the tram which is leaving in 2 minutes. Currently my heart is running the race and I cannot catch the breath. #n #xfb
15	2016-05-12 18:18:22	2016-05-12 18:00:00	1	Back at home. My wife look better today even though she has still blocked neck it's not that bad as yesterday I guess it's good sign #p #xfb
16	2016-05-12 18:59:47	2016-05-12 18:45:00	1	Helping colleague with overnight load of 1300 tables with few TB of data. It's like before plain departure, we need to do checks #p #xfb
17	2016-05-12 19:26:02	2016-05-12 18:45:00	-1	Little stress situation some tables which should be loaded are missing. Trying to call colleague but he doesn't respond. #n #xfb
18	2016-05-12 20:38:50	2016-05-12 20:15:00	1	Eating pizza and watching various TV shows at @streamCZ. And finally relaxing with my wife in the bed after really long day. #p #xfb
19	2016-05-12 21:01:57	2016-05-12 21:00:00	1	Watching another episode how to get away with murder. Eating strawberries, peaches, apricots and resting. #p #xfb
20	2016-05-12 21:41:35	2016-05-12 21:00:00	1	Kids are in their beds and we are continuing to watch TV show. They want us to sleep with them which is sweet. #p #xfb
21	2016-05-12 22:20:22	2016-05-12 21:45:00	1	Watching the third TV show and have taste for something, something good. So Iva went for something and brought kitkat and watermelon #p #xfb
22	2016-05-12 23:31:58	2016-05-12 23:15:00	1	Just checked load and because of missing tables in source it crashed. Colleague created ticked about it and we can go sleep. #p #xfb
23	2016-05-13 00:02:20	2016-05-12 23:59:59	1	Playing logical game with name rop and slowly preparing for sleeping. Tomorrow is last though day of the week and then 3 days off #p #xfb
1	2016-05-13 07:44:46	2016-05-13 07:30:00	1	Beautiful morning when my daughter came to our bed to woke us up gently. And it's just today and then three days off. #p #xfb
2	2016-05-13 08:15:09	2016-05-13 08:15:00	-1	This morning train which always go few minutes before mine and goes through the station without any speed decrease is terrible. #n #xfb
3	2016-05-13 09:02:32	2016-05-13 09:00:00	1	Standing on standup meeting and listening to status of work from my colleagues. Meanwhile I am preparing for what I will do today. #p #xfb
4	2016-05-13 10:07:33	2016-05-13 09:45:00	-1	It's becoming funnier and funnier here. Another team have poor performance on their scripts, but complain about database feature. #n #xfb
5	2016-05-13 10:30:50	2016-05-13 10:30:00	-1	Project organization becoming more and more chaos since we are closer to go live. We need to keep it organized at inside team. #n #xfb
6	2016-05-13 11:16:57	2016-05-13 11:15:00	1	I have been successful with problem solution, so I just need to test it on several small and big cases before I can release it. #p #xfb
7	2016-05-13 12:03:42	2016-05-13 12:00:00	1	I have really good lunch crispy duck with gnocchi and wine source. And as a desert watermelon and strawberries. #p #xfb
8	2016-05-13 13:01:04	2016-05-13 12:45:00	1	Discussion after lunch about political incorrect topics related to project without any members from other teams we call blackops. #p #xfb
9	2016-05-13 13:28:30	2016-05-13 12:45:00	1	System is slow because is really occupied by many tests and runs. So, I need to do several things in parallel to stay busy. #p #xfb
10	2016-05-13 15:02:29	2016-05-13 15:00:00	1	Solved critical point with missing space in database that was the reason of failed load. So, we can continue with load. #p #xfb
11	2016-05-13 15:30:17	2016-05-13 15:00:00	-1	Tried to continue of massive delta load test with colleague, it's not possible because latest deployment package is not deployed yet #n #xfb
12	2016-05-13 15:48:04	2016-05-13 15:45:00	-1	After last hour of hurry is situation in open space calming down and we are on the track again. This chaos is really exhausting me. #n #xfb
13	2016-05-13 16:34:12	2016-05-13 16:30:00	1	I had really interesting discussion about nice core database automatic deployment and currently I can return to my original work. #p #xfb
14	2016-05-13 17:21:55	2016-05-13 17:15:00	1	Listen 7 Years song from @LukasGraham on YouTube and slowly closing work to be able go home. I would need to just check the load. #p #xfb
15	2016-05-13 18:04:16	2016-05-13 18:00:00	1	Finally waiting for the train and looking forward to have some good dinner and watch some good movie together with my wife. #p #xfb
16	2016-05-13 18:46:55	2016-05-13 18:45:00	1	I am at home, sitting on the couch and relax with rop game. I am challenged by little bit difficult round, but whatever. #p #xfb
17	2016-05-13 20:15:18	2016-05-13 20:15:00	1	I had several toasts for dinner with really good dressing and then I did research about sources for sentiment unsupervised learning. #p #xfb
18	2016-05-13 20:17:00	2016-05-13 20:15:00	1	Currently I am searching for some move for Friday night. Meanwhile my wife went to laundry room to pickup the laundry. #p #xfb
19	2016-05-13 21:05:45	2016-05-13 21:00:00	-1	Keep the tweeting time schedule is really hard. So, sometimes the second alarm makes me realize that I forgot to write previous one. #n #xfb
20	2016-05-13 21:47:02	2016-05-13 21:45:00	1	Watching nice movie Brooklyn with my wife. And relaxing in the bed. After movie I need to check load if still running ok. #p #xfb
21	2016-05-13 22:33:53	2016-05-13 22:30:00	1	After we returned from laundry room and we watching excellent movie Brooklyn. Despite almost no story it's wonderfully shot. #p #xfb
22	2016-05-13 23:16:57	2016-05-13 23:15:00	1	Raspberries with white yogurt and hint of sugar is really tasty late dinner especially in combination of such movie as Brooklyn #p #xfb
23	2016-05-14 00:10:01	2016-05-13 23:59:59	1	Watching The Big Bang Theory for the good night, after good movie little bit fun. Then I will continue work on @fitbit data. #p #xfb
1	2016-05-14 09:07:27	2016-05-14 09:00:00	-1	Morning is better than night. Daughter doesn't feel well so we need to take care about her and we went sleep at four in the morning #n #xfb
2	2016-05-14 09:51:52	2016-05-14 09:45:00	1	I need to sleep at least one hour more, because of the occasion in the night. So far kids sleep as well so it's perfect. #p #xfb
3	2016-05-14 10:34:56	2016-05-14 10:30:00	1	Filip woke up already and brought the big box of Lego with him to living room and since then he plays, he said he is not hungry #p #xfb
4	2016-05-14 11:14:54	2016-05-14 10:30:00	1	Chocolate Brioche and then yogurt with banana and raspberries is tasty breakfast for today. After we need to go grocery shopping #p #xfb
5	2016-05-14 12:03:09	2016-05-14 12:00:00	1	Noon shower is really good idea it woke me up completely and recharged me by new energy. I am feeling like newborn. #p #xfb
6	2016-05-14 12:48:05	2016-05-14 12:45:00	1	Meanwhile the @fitbit was charging we were watching with kids dancing #stormtrooper group on @YouTube who are really amazing. #p #xfb
7	2016-05-14 13:38:13	2016-05-14 13:30:00	-1	Find a place to park a car in the shopping center when is raining is not task for human. Especially in here in Switzerland. #n #xfb
8	2016-05-14 14:18:30	2016-05-14 14:15:00	1	Waiting in the line for taking foto with bear. After we passed the eye test in optic shop. What a wonderful day with family. #p #xfb
9	2016-05-14 15:06:03	2016-05-14 15:00:00	1	Testing perfumes in Douglas we need to renew our collections at home People in the office can expect perfumed man on Tuesday morning #p #xfb
10	2016-05-14 15:58:44	2016-05-14 15:45:00	-1	Paying the grocery and finally going home from the overcrowded shopping mall. I am starting to have headache from the noise. #n #xfb
11	2016-05-14 16:32:00	2016-05-14 16:30:00	1	I just finished the storage of grocery into kitchen and I need to eat something and then we can prepare late lunch or early dinner. #p #xfb
12	2016-05-14 17:20:45	2016-05-14 17:15:00	1	Pork meat si prepared and sliced and part of the potatoes as well, we need more so I am going to pick some in basement. #p #xfb
13	2016-05-14 17:58:19	2016-05-14 17:15:00	1	Dinner cooks and we are relaxing by watching Charlie Chocolate Factory movie. Really magnificent one which kids loves. #p #xfb
14	2016-05-14 18:47:16	2016-05-14 18:45:00	1	Dinner is almost ready and soon the movie ends as well, so we could go eat. And I am little bit tired because I haven't slept much. #p #xfb
15	2016-05-14 19:44:57	2016-05-14 19:30:00	1	Dinner was excellent. We are going to pick up laundry and then relax with movie Bridge of Spies into bed. Kids watch Inside Out. #p #xfb
16	2016-05-14 20:17:16	2016-05-14 20:15:00	1	After first twenty minutes the story starts to be more interesting. Kids are noisy a bit and my wife is sleeping. #p #xfb
17	2016-05-14 21:01:40	2016-05-14 21:00:00	1	Chatting with father in law about possible Skype call between grandmother and kids and planning it for tomorrow or Monday. #p #xfb
18	2016-05-14 21:46:44	2016-05-14 21:45:00	1	Eating leftovers from dinner and taking the kids to beds. I will sing them song for good night and let them sleep. #p #xfb
19	2016-05-14 22:31:32	2016-05-14 22:30:00	1	Movie went into most interesting phase. Maya came to our bet to calm before she will go sleep. And we are relaxing. #p #xfb
20	2016-05-14 23:14:46	2016-05-14 22:30:00	1	We took Maya back to her bed and found something good for eating, delicious chocolate bar. And we come back to watch the movie. #p #xfb
21	2016-05-15 00:34:32	2016-05-14 23:59:59	1	I wrote email to bank about ownership of our property and currently return to work on getting data from @fitbit API. #p #xfb
1	2016-05-15 09:23:08	2016-05-15 09:00:00	-1	Maya came to woke me up with words: daddy woke up it's morning already. But I don't want to come out from warm bed. It's too early. #n #xfb
2	2016-05-15 10:02:09	2016-05-15 09:45:00	1	I have prepared breakfast for Maya she wanted cereals with milk. I am slowly weaking up. Seems to be that today is not raining. #p #xfb
3	2016-05-15 10:31:35	2016-05-15 10:30:00	1	My wife made for me really good breakfast for me. And right now she is making a fun from me about tweeting so much. #p #xfb
4	2016-05-15 11:22:51	2016-05-15 11:15:00	-1	Cleaning up the apartment and sorting out the things. My wife is running around clean and order and yelling on all of us. #n #xfb
5	2016-05-15 12:31:56	2016-05-15 12:00:00	-1	I am vacuum cleaning the bedroom and sort out the papers. I don't like it, but it was necessary due to lot of dust around. #n #xfb
6	2016-05-15 12:50:50	2016-05-15 12:45:00	1	We are preparing lunch. We need to go with Maya to balcony cut rosemarine, she likes to help Iva searches for kitchen tools for kids #p #xfb
7	2016-05-15 13:32:08	2016-05-15 13:30:00	1	Chicken legs on garlic and rosemarine are in owen and I can mount the magnet on doors for garbage bin. And then I can rest. #p #xfb
8	2016-05-15 14:21:43	2016-05-15 14:15:00	1	Magnet on the doors to garbage done. And chicken pieces are baking. Iva is going to prepare rice and I can finally relax. #p #xfb
9	2016-05-15 15:19:57	2016-05-15 15:00:00	1	Filip sitting on my lap and feed me his chocolate chips cookie. What a pleasure afternoon. We will go walk to forrest. #p #xfb
10	2016-05-15 16:08:23	2016-05-15 15:45:00	1	We are looking at the old photos because Maya wanted to see her self small and remember to the old times. She is amazed. #p #xfb
11	2016-05-15 16:32:51	2016-05-15 16:30:00	1	Ready to go out to forrest. Kids are playing with tennis ball which I have found in my bedside table hidden from them. #p #xfb
12	2016-05-15 17:19:18	2016-05-15 17:15:00	1	Finally out. Kids are singing two different songs and I am singing third one it's perfect disharmony, but we have lot of fun. #p #xfb
13	2016-05-15 17:56:42	2016-05-15 17:15:00	1	We found in the forest two in love snails. Kids are amazed. And we all are enjoying the fresh air and silence around us. #p #xfb
14	2016-05-15 19:34:57	2016-05-15 19:30:00	1	Just right now talking over Skype with my parents. Kids stayed just for fits few minutes and then disappeared to play along. #p #xfb
15	2016-05-15 20:16:35	2016-05-15 20:15:00	1	Family is currently calling with mother and father in law and I am cleaning computer from personal stuff because I will get new soon #p #xfb
16	2016-05-15 21:36:21	2016-05-15 21:00:00	1	Having a dinner a tousts and kids are watching story tale Planes 2. Then we go to bed watch some series or movie as well. #p #xfb
17	2016-05-15 21:48:15	2016-05-15 21:45:00	1	We have 2 Broke Girls and Arrow for watching so relax can start. With also two toasts with apricot marmalade. Good evening. #p #xfb
18	2016-05-15 22:42:53	2016-05-15 22:30:00	1	Watching Iva how she is playing game INKS and download several episodes of previous mentioned series. Kids are movie ends soon. #p #xfb
19	2016-05-15 23:16:38	2016-05-15 23:15:00	1	Relaxing and thinking about what to do after the shows ends. If to follow up with @fitbit API or to work about the 100 jobs load. #p #xfb
20	2016-05-16 00:04:31	2016-05-15 23:59:59	1	Still relaxing with the movie. It's really exciting, but it is end of the episode unfortunately it's not the end of the story #p #xfb
1	2016-05-16 09:24:50	2016-05-16 09:00:00	-1	@fitbit was trying to wake me up for fourty minutes even though I woke up already and tried to convince it I am awake. #n #xfb
2	2016-05-16 09:47:51	2016-05-16 09:45:00	1	I will sleep at least till next alarm clock. Today is bank holiday so, no rush no hurry. We will play with @Mindstorms_EV3. #p #xfb
3	2016-05-16 10:32:44	2016-05-16 10:30:00	1	Finally I am leaving the bed. It was terrible morning but I hope it will be nice day. Despite the weather outside is rainy. #p #xfb
4	2016-05-16 11:28:56	2016-05-16 11:15:00	1	@fitbit thank you, finally I know how to kill the alarm. It will not disturb me any more in the morning. #p #xfb
5	2016-05-16 12:13:25	2016-05-16 12:00:00	1	It's holiday and everything is closed so we went to Coop Pronto on the gas station to buy toast bread and then walk through village #p #xfb
6	2016-05-16 12:46:27	2016-05-16 12:45:00	1	And we are back at home. I am looking for ebook for Maya who want to learn read and then I will grill spareribs for lunch. #p #xfb
7	2016-05-16 13:36:00	2016-05-16 13:30:00	1	Maya starts slowly to learn reading. She found out that's not easy and she won't learn read during one day. So, we can expect fight #p #xfb
8	2016-05-16 14:18:35	2016-05-16 14:15:00	1	Meat is prepared so I can fill in grill with coal and light it up and then the real fun starts. I am interested about the spareribs. #p #xfb
9	2016-05-16 15:05:15	2016-05-16 15:00:00	1	Sun is shining and I am on the balcony with beacon spareribs and chicken on the grill. Family cannot wait for it how hungry they are #p #xfb
10	2016-05-16 16:03:24	2016-05-16 15:45:00	1	Spareribs were not finished so I put it into owen and finish it when we are back from hiking through forest where we are going now. #p #xfb
11	2016-05-16 16:52:05	2016-05-16 16:30:00	1	We are in the forest and beautifully raining. We are going forward and enjoying the beauty of the nature, except the kids. #p #xfb
12	2016-05-16 17:17:07	2016-05-16 17:15:00	1	We are out of the forest in the grill place where are still firing embers in the fireplace. It's pleasant warm for our hands. #p #xfb
13	2016-05-16 18:20:14	2016-05-16 18:00:00	-1	Kids don't want to take down the clothes and go to shower it's typical for every day agenda, but finally they are in the shower. #n #xfb
14	2016-05-16 19:13:42	2016-05-16 18:45:00	1	I have finished the spareribs baked in the owen, we have watched x factor gold buzzers and emotional moments. #p #xfb
15	2016-05-16 19:51:46	2016-05-16 19:30:00	1	Watching another episode Game of Thrones together with my wife, eating strawberries with hint of sugar. What a excellent evening. #p #xfb
16	2016-05-16 20:16:54	2016-05-16 20:15:00	-1	So far a current episode is not such dark as some previous ones, but I am expecting more blood and violence soon as usual. #n #xfb
17	2016-05-16 21:03:09	2016-05-16 21:00:00	1	My wife has come with idea to follow the latest #luxusnataliri on @streamCZ, because she got a taste for the desert, so we made it #p #xfb
18	2016-05-16 21:55:15	2016-05-16 21:45:00	1	After spareribs for dinner, then strawberries with hint of sugar and finally for late dinner Czech dessert from apples and brioche #p #xfb
19	2016-05-16 22:33:39	2016-05-16 22:30:00	1	After another good episode of Game of Thrones we are watching How to get away with murder great TV show which is heading to the end. #p #xfb
20	2016-05-16 23:23:15	2016-05-16 23:15:00	1	We won at #Ricardo table which satisfies my wife and I hope it's heavier than current one which is moving whenever somebody touch it #p #xfb
21	2016-05-17 00:01:51	2016-05-16 23:59:59	1	And this is the last tweet for today. And not because my wife start to following me on Twitter, but because it's midnight. #p #xfb
1	2016-05-17 07:58:07	2016-05-17 07:30:00	-1	Today was really bad woke up after not complete five hours of sleep I woke up in hurry situation where we need to go to municipality #n #xfb
2	2016-05-17 08:18:42	2016-05-17 08:15:00	-1	The fact that I have to gave away my driving license to exchange it for the Swiss one is driving me crazy. Now I have just paper #n #xfb
3	2016-05-17 09:18:03	2016-05-17 09:00:00	1	After daily status I am listening the webex meeting about Running Hadoop proof of concept. I am really interested what is this about #p #xfb
4	2016-05-17 09:47:08	2016-05-17 09:45:00	1	Continue listening webex meeting and meanwhile solving the problems connect to my daily agenda and long term tasks. #p #xfb
5	2016-05-17 10:46:14	2016-05-17 10:30:00	1	Discussion of testing went to good direction. We matched most of the errors with logged details just few of them are missing. #p #xfb
6	2016-05-17 11:34:26	2016-05-17 11:15:00	1	Discussion of source metadata capturing with colleague is really thrill. But it ended with mutual consumption, so good day today. #p #xfb
7	2016-05-17 12:09:39	2016-05-17 12:00:00	1	Having a grilled chicken for lunch with my team leader and chief architect. And also blueberry muffin as desert afterwards. #p #xfb
8	2016-05-17 12:47:00	2016-05-17 12:45:00	1	Returned back from lunch and terrace coffee with colleagues. We had a really good discussion about how to good developers no need QA #p #xfb
9	2016-05-17 13:31:58	2016-05-17 13:30:00	1	Preparing of the tests objects for load test and listening various Czech artists. It's really calm down day no chaos no hurry. #p #xfb
10	2016-05-17 14:15:42	2016-05-17 14:15:00	-1	I found error during generation of objects for testing. One of the objects wasn't generated at all. So, issuing ticket for fixing. #n #xfb
11	2016-05-17 15:10:21	2016-05-17 15:00:00	1	Had small talk about colleague who worked over weekend and came by Tesla S to work. Maybe some day I will buy one as well. #p #xfb
12	2016-05-17 15:49:07	2016-05-17 15:45:00	-1	Found rejected expenses for no reason, told to project manager and he asked me to resubmit it, weird. Anyway system is rejecting me. #n #xfb
13	2016-05-17 16:34:28	2016-05-17 16:30:00	-1	Switch to test another functionality which I have developed and currently not finished part I switched off to be finished next time #n #xfb
14	2016-05-17 17:19:30	2016-05-17 17:15:00	-1	In hurry to finish test as soon as I can and family can pick me up from the work. I still have 40 minutes to do that. #n #xfb
15	2016-05-17 17:58:37	2016-05-17 17:15:00	-1	Test load screwed up, so I am investing it on detail level. Data seems to be messed up in the source, so most likely not on my side. #n #xfb
16	2016-05-17 19:00:12	2016-05-17 18:45:00	1	Everything fixed, retested and functional. Also exported and committed for deployment, so I can finally go home and relax today. #p #xfb
17	2016-05-17 19:39:43	2016-05-17 19:30:00	1	I am at home, family picked me up at train station. And showered the kids and I am going to eat something for dinner. #p #xfb
18	2016-05-17 20:23:07	2016-05-17 20:15:00	1	Kids are watching the story tale and every preparations for tomorrow are done. So, I can download something for us. #p #xfb
19	2016-05-17 21:12:03	2016-05-17 21:00:00	1	Watching stupid girls in the new episode of Darwin prices at @streamCZ and eating strawberries and finally relaxing. #p #xfb
20	2016-05-17 21:44:35	2016-05-17 21:00:00	1	Watching How to get away with murder and meanwhile Filip cannot sleep so he visits us and telling us the story about skeletons #p #xfb
21	2016-05-17 22:32:43	2016-05-17 22:30:00	1	Watching @TheSimpsons in Paris, magnificent episode I need to say. My wife already sleeps because she had rough day today. #p #xfb
22	2016-05-17 23:16:54	2016-05-17 23:15:00	-1	It seem that I cannot find #python #twitter API which either woks or has reasonable documentation. I need to try harder. #n #xfb
23	2016-05-17 23:58:06	2016-05-17 23:15:00	1	Maybe #tweepy looks that it should work. Question is how difficult is to get all necessary data from it. I hope it is not. #p #xfb
1	2016-05-18 07:36:09	2016-05-18 07:30:00	1	I can't kick myself from the bed. Listening voices from the kitchen where my wife and daughter speaking about kindergarten. #p #xfb
2	2016-05-18 08:19:14	2016-05-18 08:15:00	-1	I missed the train just before my nose. So, I need to wait for another one and take it by longer way to the work today. #n #xfb
3	2016-05-18 09:46:43	2016-05-18 09:45:00	-1	Sitting on the place and working. I returned to the task from yesterday. It's stressful topic since there is no solution yet. #n #xfb
4	2016-05-18 10:46:50	2016-05-18 10:30:00	1	I just discussed with my sister the summer holidays. I am looking forward for summer. Have 3rd assignment finished and no stress. #p #xfb
5	2016-05-18 11:16:21	2016-05-18 11:15:00	-1	Looking for solution through adjustment of source of data so I can store it clean up and don't struggle with it in target. #n #xfb
6	2016-05-18 12:02:08	2016-05-18 12:00:00	1	Eating pizza and enjoying the lunch I need to take a break on the terrace later on with something sweet to have energy for meetings #p #xfb
7	2016-05-18 12:46:35	2016-05-18 12:45:00	1	Returned back to the computer. Trying new approaches before I will have 2 hours meeting marathon. #p #xfb
8	2016-05-18 14:18:36	2016-05-18 14:15:00	-1	Right now planning the next sprint of our project with my team leader. It is necessary to clean it up and proper. #n #xfb
9	2016-05-18 15:03:38	2016-05-18 15:00:00	1	Discussion about company and it's current direction and what we expect from it. It's interesting discussion about interesting topic #p #xfb
10	2016-05-18 16:23:14	2016-05-18 15:45:00	1	Sitting on the terrace and having good conversation with my team leader about common stuff from our lives and thoughts about career #p #xfb
11	2016-05-18 16:35:54	2016-05-18 16:30:00	1	I have return back to the work. I helped to colleague to fix his problem which he was struggling with last hour. Second time today. #p #xfb
12	2016-05-18 17:16:15	2016-05-18 17:15:00	-1	Struggling with different encoding conversions and characters representation and I cannot figure it out how to deal with it. #n #xfb
13	2016-05-18 17:53:02	2016-05-18 17:15:00	1	I am on my way home. I hope I was successful with the solution of the problem, but test on three object passed, so far so good! #p #xfb
14	2016-05-18 19:20:04	2016-05-18 18:45:00	1	We had a really good dinner and then I tried to read for kids the German book about princess Maja and right now relaxing on balcony. #p #xfb
15	2016-05-18 19:38:56	2016-05-18 19:30:00	1	We have found the bicycle in front our house for free so I took it to the basement for repair to be used by kids. #p #xfb
16	2016-05-18 20:26:50	2016-05-18 20:15:00	1	We are back from round walk through the village and close neighborhood and I am waiting till kids take of the clothes to get shower #p #xfb
17	2016-05-18 20:59:21	2016-05-18 20:15:00	1	I read the story tale #lichozrouti and it seems they like it a lot, they cannot stop. We can continue tomorrow for today it's enough #p #xfb
18	2016-05-18 21:51:02	2016-05-18 21:45:00	1	Watching magnificent episode #jidlosro about #granmoravia at @streamCZ. Then #varimesmirou which is more and more terrible. #p #xfb
19	2016-05-18 22:33:07	2016-05-18 22:30:00	1	Chatting with one of few best friend on @Skype about his paragliding course and making plans about alpine hiking trip. #p #xfb
20	2016-05-18 23:18:42	2016-05-18 23:15:00	1	We are watching #Bones the latest episode and the scene where Hudgins melting down the victim is magnificent and we saw it twice #p #xfb
21	2016-05-19 00:02:42	2016-05-18 23:59:59	-1	I need to say that writing every day more than 20 times a day for every 45 minutes one tweet is hard work. So far I missed just few #n #xfb
1	2016-05-19 07:53:13	2016-05-19 07:30:00	-1	My girls waving me for good morning, but just shower helped me to fully wake up to the new rainy day. I thought is Friday, but not #n #xfb
2	2016-05-19 08:15:31	2016-05-19 08:15:00	1	Somebody is smoking weed directly at the train station, no problem at all. I haven't running to catch the train today. #p #xfb
3	2016-05-19 09:06:09	2016-05-19 09:00:00	-1	Daily status is behind me. Yesterday solution works just for part of the cases. Trying to come with something else. #n #xfb
4	2016-05-19 09:53:39	2016-05-19 09:45:00	-1	Training Code of conduct is behind me. I don't know more boring training than this one, but what can I do when it is mandatory #n #xfb
5	2016-05-19 10:33:15	2016-05-19 10:30:00	1	Replaying to many JIRA issues and discussing colleagues problems to support them and technically lead them. Typical daily routine #p #xfb
6	2016-05-19 11:16:38	2016-05-19 11:15:00	1	Almost ready for the lunch. Seems to that I have to ask about advice from college about this problem with characters replacement. #p #xfb
7	2016-05-19 12:44:29	2016-05-19 12:00:00	1	Sitting in cafeteria and having good conversation with colleagues and relax after really good lunch. #p #xfb
8	2016-05-19 12:47:52	2016-05-19 12:45:00	1	@fitbit is there a possibility to improve water resistance of Charge HR by use plug into charge connector or is the button problem? #p #xfb
9	2016-05-19 13:34:45	2016-05-19 13:30:00	1	Excited, it seems to like the solution works even for such cases where it doesn't before. And moreover I got Swiss driving license. #p #xfb
10	2016-05-19 14:17:02	2016-05-19 14:15:00	1	Solution works except one record in small table and three big tables tests are running right now. I can continue with something else #p #xfb
11	2016-05-19 15:05:37	2016-05-19 15:00:00	-1	During tables load and I am little bit bored. Here is hashtags explanation p is pos, n is neg sentiment and xfb is eXperiment FitBit #n #xfb
12	2016-05-19 15:42:01	2016-05-19 15:00:00	-1	Table load crashed because not enough space in DB, so I cleaned it up and restarted. Right now I am sitting on weekly status meeting #n #xfb
13	2016-05-19 16:26:33	2016-05-19 15:45:00	1	Meeting is going to the end, so I will check the load and maybe I will go home today as I have planned let's see what else comes. #p #xfb
14	2016-05-19 17:10:30	2016-05-19 16:30:00	1	Waiting for the train and think about I have to finish fitness wristband market research to have an idea which one to buy next. #p #xfb
15	2016-05-19 18:00:41	2016-05-19 18:00:00	-1	Preparing potatoes for garlic soup. I wanted to listen music, but BT speaker from @Bose has problems with charging and doesn't work. #n #xfb
16	2016-05-19 18:51:26	2016-05-19 18:45:00	1	Meanwhile the soup is boiling I have a time for snack before dinner. Yesterday Chilli con Carne with wholemeal toast is delicious. #p #xfb
17	2016-05-19 19:50:33	2016-05-19 19:30:00	1	Watching #blacklist episode and it's full of many twists. Enemies are working together and plan is changing the plan #p #xfb
18	2016-05-19 20:18:13	2016-05-19 20:15:00	1	Another episode How away with murder is better and better, I am really interested to which way the story develop. #p #xfb
19	2016-05-19 21:05:07	2016-05-19 21:00:00	1	Eating sweet frosting together with raspberries and blueberries with my wife in bed during watching series and relax. #p #xfb
20	2016-05-19 21:48:33	2016-05-19 21:45:00	1	Filip came to talk to us how he cannot sleep and he was sweet. He should sleep already because he had kindergarten today afternoon. #p #xfb
21	2016-05-19 22:31:20	2016-05-19 22:30:00	1	Finished with watching I need to work on my assignments a bit. But today not over midnight, because I need to sleep sometimes. #p #xfb
22	2016-05-19 23:17:27	2016-05-19 23:15:00	1	Preparing statistics for morning status and I have run the 9 hours taking job. When I am finished I will play with #fitbit API #p #xfb
23	2016-05-20 00:01:26	2016-05-19 23:59:59	1	This is last tweet for today and I am going to sleep. Totally tired all set and done and I can continue tomorrow morning. #p #xfb
1	2016-05-20 07:45:01	2016-05-20 07:30:00	1	Went sleep earlier than usual was good idea. I am feeling better, not fully rest yet, but better, fresh. And it's Friday! #p #xfb
2	2016-05-20 08:12:40	2016-05-20 07:30:00	1	Today I am at the train station little bit earlier than usual. Maybe I am looking forward for Friday and following weekend. #p #xfb
3	2016-05-20 09:17:21	2016-05-20 09:00:00	-1	Eating breakfast the wholemeal buns with red oranges juice. It was time because I was starving during daily status meeting. #n #xfb
4	2016-05-20 10:11:49	2016-05-20 09:45:00	-1	Stressful situation around, many people wants many things simultaneously. And I am trying to respond on shity email from testers. #n #xfb
5	2016-05-20 10:39:34	2016-05-20 10:30:00	-1	Checking the emptiness of delta load and after I drunk juice I feel bad from stomach. Today is weird day, thank God is Friday. #n #xfb
6	2016-05-20 11:22:35	2016-05-20 11:15:00	1	Watching internal company knowledge call about Python language introduction. I am interested what new I will learn. #p #xfb
7	2016-05-20 12:02:29	2016-05-20 12:00:00	1	Eating good lunch with colleagues and discussing the painful issues which don't bother us, because we ignore them. #p #xfb
8	2016-05-20 13:20:07	2016-05-20 12:45:00	-1	After return from lunch and desert on terrace the release manager jumped on my back and forcing me to help him with delta load. #n #xfb
9	2016-05-20 13:31:51	2016-05-20 13:30:00	-1	Solving the issue with delta load which is working but loading nothing. The problem seems to be in the source database. #n #xfb
10	2016-05-20 14:16:59	2016-05-20 14:15:00	1	Let's see if I have at least little bit time for myself own work today. And also got information about some processes from college. #p #xfb
11	2016-05-20 15:02:07	2016-05-20 15:00:00	1	Got description of process from college as scatch on paper and going to property document it. Expecting leave work soon anyway. #p #xfb
12	2016-05-20 15:47:39	2016-05-20 15:45:00	1	Just walking home that would be big surprise for my family to see me home such early. I need to eat some snack and go inline skating #p #xfb
13	2016-05-20 16:31:19	2016-05-20 16:30:00	1	We are in the car and going to inline skate or bike to the lake. Family is excited I need to find the parking place. #p #xfb
14	2016-05-20 17:44:08	2016-05-20 17:15:00	1	We are riding inline skates. Maya is holding me tight because she is trying it fifth time in her life, so she needs to learn. #p #xfb
15	2016-05-20 18:02:42	2016-05-20 18:00:00	1	Waiting for the burger near the like. Filip decided that he wants to buy some food, because his belly is hungry. He has ice cream. #p #xfb
16	2016-05-20 18:52:37	2016-05-20 18:45:00	1	Maya is trying really hard to learn skating on inline skates. And I am solving some minor work issues via SMS with my team leader. #p #xfb
17	2016-05-20 19:43:31	2016-05-20 19:30:00	1	We have finished nine kilometers on inlines and Maya was magnificent because she mostly made it by her self and she must be tired. #p #xfb
18	2016-05-20 20:20:36	2016-05-20 20:15:00	1	Shopping #pombars because kids were excellent. And some apricots, blueberries and cheese to the grill. It's just a small purchase. #p #xfb
19	2016-05-20 21:30:39	2016-05-20 21:00:00	1	After we made dinner, kids are watching their story tale and we are watching shows at @streamCZ, eating dinner and relax in the bed. #p #xfb
20	2016-05-20 21:46:25	2016-05-20 21:45:00	1	I am little bit tired after skating. I will go sleep early today and I am really glad that tomorrow is Saturday. #p #xfb
21	2016-05-20 22:33:42	2016-05-20 22:30:00	1	#Arrow is again fighting against evil and trying to save innocent. But we are becoming tired maybe we won't finish actual episode #p #xfb
22	2016-05-20 23:17:27	2016-05-20 23:15:00	-1	Almost sleeping during read of newspapers. I need to find something for next 45 minutes what entertain me otherwise I fall asleep #n #xfb
23	2016-05-21 00:02:30	2016-05-20 23:59:59	1	Simpsons for good night was good idea how to stay awake and entertain my self. It's just a pity I have one last episode. #p #xfb
1	2016-05-21 09:55:59	2016-05-21 09:45:00	1	My wife asked me if I want porridge for breakfast and kids welcomed me to good morning with stormy call: Daddy! What a beautiful day #p #xfb
2	2016-05-21 10:37:45	2016-05-21 10:30:00	1	After delicious breakfast we prepare for pick nick with grill in the forrest. Wife is preparing proviant and I organize car. #p #xfb
3	2016-05-21 11:21:56	2016-05-21 11:15:00	1	Car is ready for trip to the forest. Kids eats vegetables as snack and watching #WALL-I. I can relax for the moment. #p #xfb
4	2016-05-21 12:01:58	2016-05-21 12:00:00	1	Kids continue watching #Transilvania movie and I am searching for sandals which I need for summer. Everything is ready to go. #p #xfb
5	2016-05-21 12:47:52	2016-05-21 12:45:00	1	Going to the car pack put there the stuff we are bringing with us. Kids are excited about swimming in the creek, but it will be cold #p #xfb
6	2016-05-21 14:00:11	2016-05-21 13:30:00	1	After long ride with car we are standing in the middle of the river on the island and enjoying water, sun and nice nature around us. #p #xfb
7	2016-05-21 14:20:33	2016-05-21 14:15:00	1	Sitting and relax in the middle of the river and enjoying it a lot. Eating blueberries and watermelon and we will grill and eat. #p #xfb
8	2016-05-21 15:35:05	2016-05-21 15:00:00	1	Sun is shining, river is nicely noisy and kids are baking marshmallows on the grill after we grilled meet, so everything is perfect #p #xfb
9	2016-05-21 15:57:29	2016-05-21 15:45:00	1	Uff, I am totally full with beef meet and I need to rest a while. The marshmallow smells good as caramelized sugar, tasty. #p #xfb
10	2016-05-21 16:58:19	2016-05-21 16:30:00	1	We went to walk through the middle of the river down to the forest and through the forest to have a pleasant walk. #p #xfb
11	2016-05-21 17:30:30	2016-05-21 17:15:00	1	Children build dam on river and are happy here. I am taking Filip into deep cold water to calm him down. #p #xfb
12	2016-05-21 18:10:52	2016-05-21 18:00:00	-1	I am throwing freesbee to the dog into the water, but he cannot swim anymore because weather is getting worse, so he is maybe cold. #n #xfb
13	2016-05-21 18:50:48	2016-05-21 18:45:00	1	We went through the middle of the river to throw the garbage into the garbage disposal place and enjoyed the deep cold water. #p #xfb
14	2016-05-21 19:46:57	2016-05-21 19:30:00	1	I think I have done my #GoalDay2016, let's see what @fitbit says after sync, but bracelet indicated 10 k steps already. #p #xfb
15	2016-05-21 20:43:24	2016-05-21 20:15:00	1	Everything is cleaned up and organized back where it was, we can observe mountains in sundown and kids playing down on the grass. #p #xfb
16	2016-05-21 21:34:10	2016-05-21 21:00:00	1	Garbage is in disposal place and we can finally relax with my wife in bed watching some movie or show. Let's find something. #p #xfb
17	2016-05-21 21:47:58	2016-05-21 21:45:00	1	We are watching How to get away with murder and kids came they are thirsty so I gave them ice tea and they went to watch their movie #p #xfb
18	2016-05-21 22:46:12	2016-05-21 22:30:00	-1	My wife broke the olive oil bottle during making spaghetti aglio oglio we thrown it away because of possible pieces of glass in food #n #xfb
19	2016-05-21 23:17:22	2016-05-21 23:15:00	1	Spaghetti eaten after it was made again. And we can get back to watch How to get away with murder which is heading to the serie end. #p #xfb
20	2016-05-22 00:25:27	2016-05-21 23:59:59	1	Final tweet of the day. I just realized that publication topic about big data and HR is not such bad considering 86400 records a day #p #xfb
1	2016-05-22 09:33:43	2016-05-22 09:00:00	-1	Weekend morning wake-up is terrible because I would sleep as long as I can, usually kids wake us up and right now phone. #n #xfb
2	2016-05-22 09:56:32	2016-05-22 09:45:00	1	Filip came to our bed to wake us up with really good mood and few pieces of Lego, just in case he cannot wake us up he will build. #p #xfb
3	2016-05-22 10:59:21	2016-05-22 10:30:00	1	Porridge with blueberries and almond from my wife was delicious and on top of that banana and I am completely full. It's relax time. #p #xfb
4	2016-05-22 11:21:44	2016-05-22 11:15:00	1	Relaxing after breakfast and wasching the disch and reading gentle and realistic blog @selner84 about take care about autistic kids. #p #xfb
5	2016-05-22 12:06:57	2016-05-22 12:00:00	-1	Laying on the couch and doing nothing compare to Friday when we were inline skating and yesterday when we spent whole day out. #n #xfb
6	2016-05-22 13:05:59	2016-05-22 12:45:00	1	Kids are out and playing with another kids downstairs and I am sitting on the balcony and reading book about opinion mining. #p #xfb
7	2016-05-22 13:41:18	2016-05-22 13:30:00	-1	Kids came home totally wet from garden sprinklers we changed them and they are playing at home. I am going to prepare lunch. #n #xfb
8	2016-05-22 14:22:47	2016-05-22 14:15:00	1	Potatoes cutted on the thin slices are boiling, let's wait circa ten minutes and I can make from them gratin potatoes in the owen #p #xfb
9	2016-05-22 15:03:54	2016-05-22 15:00:00	1	My life is last twelve days split into 45 minutes slices, but what I shouldn't do for my PhD. Anyway lunch is almost ready. #p #xfb
10	2016-05-22 16:08:41	2016-05-22 15:45:00	1	We had a lunch and ice cream and currently discussing with my wife the process of Maya's Saturday birthday party what to do and when #p #xfb
11	2016-05-22 16:58:49	2016-05-22 16:30:00	1	We were sitting on the balcony and relax with mobile an tablet and I collected kids and we are going to forrest now. #p #xfb
12	2016-05-22 17:26:02	2016-05-22 17:15:00	1	We are in the forest and having small trip around. Filip is captain slow and trying to mud himself anywhere. #p #xfb
13	2016-05-22 18:04:40	2016-05-22 18:00:00	1	Kids are collecting bark of the tree in the forest and planning to make boat from it. Weather is changing from sunny to cloudy. #p #xfb
14	2016-05-22 18:47:15	2016-05-22 18:45:00	1	We are on the way home. Kids are leading us they need to give us the direction on the crossroads to successfully arrive home. #p #xfb
15	2016-05-22 19:45:39	2016-05-22 19:30:00	1	Kids have eaten enormous amount of tousts with strawberry marmalade for dinner, usually they eat maximum two, today each one four. #p #xfb
16	2016-05-22 20:22:05	2016-05-22 20:15:00	1	Watching How to get away with murder in the bed. There is one more episode of Blacklist to watch. Looking forward to see it #p #xfb
17	2016-05-22 21:02:32	2016-05-22 21:00:00	-1	This end of the season is full of disclosure small hidden parts of stories which had been shown to us before but not complete. #n #xfb
18	2016-05-22 21:47:58	2016-05-22 21:45:00	1	Unbelievable reveal in #blacklist, still full of tension and twists. I am looking forward for next episodes. #p #xfb
19	2016-05-22 22:39:37	2016-05-22 22:30:00	1	Watching ultimate like a boss and instant karma instant justice compilations videos on @YouTube with my wife and we like it. #p #xfb
20	2016-05-22 23:18:11	2016-05-22 23:15:00	1	I have found location of where we have been on Saturday afternoon in the middle of the creek and add it into @googlemaps favorites #p #xfb
21	2016-05-23 00:01:59	2016-05-22 23:59:59	-1	Discussing with my wife the possibilities about plans for next year for trips on holiday and it seems to be complicated for now. #n #xfb
1	2016-05-23 07:30:39	2016-05-23 07:30:00	1	Today morning is indeed tough, because we went sleep at 2 AM, but nicely compensated by talk with my wife during this time #p #xfb
2	2016-05-23 08:18:36	2016-05-23 08:15:00	1	Train is late so I made it even though I cared about bycicles moved them from car to basement for my wife who did for me breakfast #p #xfb
3	2016-05-23 09:36:59	2016-05-23 09:00:00	1	Eating breakfast from my wife, porridge with blueberries and fried almonds taste like home even I am at work and with lot to do #p #xfb
4	2016-05-23 10:01:42	2016-05-23 09:45:00	1	I just got message from my friends that car mechanic has time today afternoon, so let's go to get diagnosed the car finally! #p #xfb
5	2016-05-23 10:41:47	2016-05-23 10:30:00	-1	Fixed the problem with delta load even though it loaded only four records instead of eight which is bad and I need to investigate #n #xfb
6	2016-05-23 11:13:37	2016-05-23 10:30:00	1	Review meeting went good, my team leader present it well, we had been successful and even answer tricky question from product owner #p #xfb
7	2016-05-23 12:02:51	2016-05-23 12:00:00	1	Sitting with colleagues in cafeteria and have relax after lunch and discussing fitness bands and precision in heart rate measure #p #xfb
8	2016-05-23 13:24:11	2016-05-23 12:45:00	-1	I am back to work, it's Sprint review day, so clean up the JIRA and assign the new tasks to team. It's boring, but has to be done. #n #xfb
9	2016-05-23 14:56:39	2016-05-23 14:15:00	-1	Terrible negotiation about the delta source led to nowhere and it was unproductive, so we need to start over and make it somehow. #n #xfb
10	2016-05-23 15:09:43	2016-05-23 15:00:00	1	Back to my work and do something productive instead of have many meetings and discussions. At least I can finish something. #p #xfb
11	2016-05-23 15:20:49	2016-05-23 15:00:00	1	Asked about rights to many schemas in Oracle server since I urgently need them I hope I get it soon so let's try to push it through #p #xfb
12	2016-05-23 15:47:49	2016-05-23 15:45:00	1	Finally develop, I like it at least for moment of the day to get dirty with code and then I can get back again to technical leading #p #xfb
13	2016-05-23 16:31:50	2016-05-23 16:30:00	1	I am back home and I need to pick up the car and take it to the diagnosis. Just need to grab something for eat, because I am hungry #p #xfb
14	2016-05-23 17:59:47	2016-05-23 17:15:00	-1	I have been in car service and it doesn't look so good, but we will see tomorrow when it will be ready for pick up. #n #xfb
15	2016-05-23 18:13:25	2016-05-23 18:00:00	-1	I am back at home and I had pleasant call with father in law about possibly to exchange whole engine for new one. Great. #n #xfb
16	2016-05-23 19:34:19	2016-05-23 19:30:00	1	Two guys came with our new table, brought it up to our flat and help us to mount it. It was nice from them and kids enjoyed it. #p #xfb
17	2016-05-23 20:26:09	2016-05-23 20:15:00	1	Kids were terrible, caused flood in the bathroom and have been punished prohibited animated story tale I have read them one instead #p #xfb
18	2016-05-23 21:01:41	2016-05-23 21:00:00	1	We are watching now in the bed together with my wife the magnificent sixth season #GameofThrones and kids sleeps already #p #xfb
19	2016-05-23 22:07:18	2016-05-23 21:45:00	1	Watching shows na @streamCZ and after famous sport moments remembered on #DOOM which was really fancy game in my college era. #p #xfb
20	2016-05-23 22:40:13	2016-05-23 22:30:00	1	Back in the development and work on my PhD study. I need to follow up with my third assignment which is really complicated task #p #xfb
21	2016-05-23 23:21:24	2016-05-23 23:15:00	-1	Little bit pissed of about delta load testing plan. There is non and when I am asking about data there are only obstacles. #n #xfb
22	2016-05-24 00:07:30	2016-05-23 23:59:59	-1	Trying to read and prepare at least data for further hmm algorithms implement, so I need to struggle with inputs and Python. #n #xfb
1	2016-05-24 07:55:41	2016-05-24 07:30:00	1	I have woke up with good mood expecting nice day. I am really interested about delta load testing discussion today and expect fight. #p #xfb
2	2016-05-24 08:12:54	2016-05-24 07:30:00	1	I am at the train station little bit in advance which is good. And we had really good talk with Maya how she was baby girl. #p #xfb
3	2016-05-24 09:01:45	2016-05-24 09:00:00	-1	Huge arguing about delta load testing and deployment process, both things are in shit and we need to proceed forward. #n #xfb
4	2016-05-24 10:31:07	2016-05-24 10:30:00	-1	I am little bit behind schedule with everything. There is lot of stress about to test delta load and follow with other tasks. #n #xfb
5	2016-05-24 11:41:01	2016-05-24 11:15:00	-1	I have lot of fun with investigation about what was happened with delta load and who did what. It's nice and perfect situation. #n #xfb
6	2016-05-24 12:02:06	2016-05-24 12:00:00	1	Finally I have a time for lunch. Delta load is running hope successfully and we can finish the investigation if it is working or not #p #xfb
7	2016-05-24 13:19:33	2016-05-24 12:45:00	-1	Load was successful. But few minutes ago I had terrible and useless discussion about different characters encoding. #n #xfb
8	2016-05-24 13:49:38	2016-05-24 13:30:00	1	Situation is calming down and I am currently writing down two data quality issues which have to be reported to source system. #p #xfb
9	2016-05-24 14:16:36	2016-05-24 14:15:00	1	Report to source system finished and I can get back to my original work for today and try to finish at least something reasonable #p #xfb
10	2016-05-24 15:00:56	2016-05-24 15:00:00	1	I am creating special load for particular files which we cannot load though standard process and it's real hand work. #p #xfb
11	2016-05-24 15:50:55	2016-05-24 15:45:00	1	Colleague brought me a solution about untranlatable character, so I am going to test it and if it works it is excellent solution. #p #xfb
12	2016-05-24 16:46:16	2016-05-24 16:30:00	1	Friends pick me up and we are going to pick the car from diagnosis. I am really interested what would be the result. #p #xfb
13	2016-05-24 17:49:10	2016-05-24 17:15:00	-1	I am back at home, car is diagnosed, problems are with two cylinders and burning equally mix of gas and air. #n #xfb
14	2016-05-24 18:09:47	2016-05-24 18:00:00	1	After discussion about car with my wife we are going to do @Skype call with my sister which is very expected by kids. #p #xfb
15	2016-05-24 19:22:22	2016-05-24 18:45:00	1	Kids are done with shower and we can prepare something for dinner. They like toast with marmalade, deal. For me with cheese and ham. #p #xfb
16	2016-05-24 20:16:35	2016-05-24 20:15:00	1	Pizza for dinner ordered, it was really good idea. I need to find just something what we will watch. Maybe there is some new episode #p #xfb
17	2016-05-24 21:02:25	2016-05-24 21:00:00	1	Watching the @TheSimpsons season finale and enjoying it with Quattro formaggi pizza in bed with my wife. Nice end of the day. #p #xfb
18	2016-05-24 22:07:56	2016-05-24 21:45:00	-1	Searching for labels, posters and another stuff for Saturday birthday Frozen party and my wife is little bit cranky about it. #n #xfb
19	2016-05-24 22:40:32	2016-05-24 22:30:00	1	Watching top 5 #xfactor talent auditions on @YouTube and Filip came to us and listening with us laying on my arms #p #xfb
20	2016-05-24 23:24:14	2016-05-24 23:15:00	-1	I am going to finish my day with watch some shows on @streamCZ. And then sleep to be ready for tomorrow fight in work #n #xfb
21	2016-05-25 00:16:29	2016-05-24 23:59:59	1	Really good Roman Vanek in #jidlosro is presenting peanut corn puffs traditional Czech snack. Interesting episode with detail info #p #xfb
1	2016-05-25 07:35:06	2016-05-25 07:30:00	1	Good morning, sun is shining and birds are singing. Even the sleep wasn't bad. So, let's hope today is not such stressful day. #p #xfb
2	2016-05-25 08:14:27	2016-05-25 07:30:00	1	Waiting for the train which should be on time. Today I will buy some good breakfast, finish several things which are open long time #p #xfb
3	2016-05-25 09:42:24	2016-05-25 09:00:00	1	Everything is going to be OK, we are returning to the originally planned work with no hype around. #p #xfb
4	2016-05-25 09:55:10	2016-05-25 09:45:00	1	Replaying to the many email in my mailbox which I didn't have time to yet and return for a moment to the planned tasks. #p #xfb
5	2016-05-25 10:31:21	2016-05-25 10:30:00	-1	Investigating changes comming from delta changes which have been claimed as not propagated into target. I am interested why not. #n #xfb
6	2016-05-25 11:57:39	2016-05-25 11:15:00	1	Sitting in restaurant and have lunch with colleagues. Pizza made my day even better than it was before so let's improve it more. #p #xfb
7	2016-05-25 12:51:30	2016-05-25 12:45:00	1	Sitting on the terrace and enjoying discussion about approach how to prepare proper layers in datawarehouse. #p #xfb
8	2016-05-25 13:32:33	2016-05-25 13:30:00	1	I have printed few pictures from Frozen movie for Maya Saturday birthday party. I hope she likes it when she sees it. #p #xfb
9	2016-05-25 14:56:58	2016-05-25 14:15:00	-1	I am not fully following my experiment today because I am running around and trying to solve all issues connected with load task. #n #xfb
10	2016-05-25 15:28:16	2016-05-25 15:00:00	1	Starting to control situation about testing and finally fixing task one by one. It just a matter of time when I will reach the zen. #p #xfb
11	2016-05-25 15:46:35	2016-05-25 15:45:00	1	Writing down the test protocol to see the details what happened there. I need to have it to argue if delta works properly or not #p #xfb
12	2016-05-25 16:32:35	2016-05-25 16:30:00	-1	Revealing mysteries about what is happening during the delta load on record level and see discrepancies which need to be explained #n #xfb
13	2016-05-25 18:13:42	2016-05-25 18:00:00	1	I need to print some more things for my daughter and I can pack my self and finally go home. It's long day and we will go shopping #p #xfb
14	2016-05-25 18:52:23	2016-05-25 18:45:00	1	I am on the way home and really happy that I can forget on work for moment and I can enjoy the rest of the day with family. #p #xfb
15	2016-05-25 19:34:07	2016-05-25 19:30:00	1	We are in the shopping center with kids doing massive shopping for Maya's birthday to satisfy all the kids with yummy food. #p #xfb
16	2016-05-25 20:18:08	2016-05-25 20:15:00	1	We are almost finished with shopping, kids are bored by it. But we are in the bonbons section so they can imagine what we want buy. #p #xfb
17	2016-05-25 21:11:18	2016-05-25 21:00:00	1	Just for the fun and to win the five thousand points we did five payment rounds. It was little logistics nutcracker, but done. #p #xfb
18	2016-05-25 22:03:40	2016-05-25 21:45:00	1	Kids are done and ready to sleep, we are going to read #lichozrouti, which is extraordinary book about small creatures eating socks #p #xfb
19	2016-05-25 23:21:40	2016-05-25 23:15:00	1	Baked potatoes for dinner with garlic dip is really yummy. Together with watching #Bones about a capella groups mixtured with murder #p #xfb
20	2016-05-26 00:03:08	2016-05-25 23:59:59	1	Watching #letapane at @streamCZ and remember on years which I lived. It's nice to have such overview about what was happening. #p #xfb
1	2016-05-26 08:03:50	2016-05-26 07:30:00	1	Filip got Lego City cargo train to the bed when he was still sleeping so it was plenty of joy when he woke up and saw that #p #xfb
2	2016-05-26 08:14:48	2016-05-26 07:30:00	-1	It's really warm and sunny I am completely swet under coat. I need to take it off into the train. It's three minutes late. #n #xfb
3	2016-05-26 09:18:37	2016-05-26 09:00:00	1	It interesting how man knows if he was successful or not. Listening x factor top 5. And meanwhile get done one task by other #p #xfb
4	2016-05-26 09:46:11	2016-05-26 09:45:00	1	So far the work is calmed down and flowing slow. I am expecting silence before storm, but let's see if it happens or not, rather not #p #xfb
5	2016-05-26 10:38:56	2016-05-26 10:30:00	-1	Sitting on the Sprint planning meeting and coming through the backlog with colleagues and having discussion about the tasks. #n #xfb
6	2016-05-26 11:50:18	2016-05-26 11:15:00	1	Having status about delta load issues with nice arguing and prioritize tasks which have to do immediately and which later. #p #xfb
7	2016-05-26 12:39:09	2016-05-26 12:00:00	1	Sitting on the terrace with ice cream and discussing many designs topics which has to be done in next weeks. #p #xfb
8	2016-05-26 13:27:20	2016-05-26 12:45:00	1	Back in the show and handling the issues which are coming mostly connected with delta load but some more as well. #p #xfb
9	2016-05-26 14:46:09	2016-05-26 14:15:00	1	Brainstorming over what is happening during the delta load led to the result that it's not working correctly and need to be fixed #p #xfb
10	2016-05-26 15:04:52	2016-05-26 15:00:00	-1	Starting to have a headache from the all parallel tasks which I need to manage today and from the noisy environment around #n #xfb
11	2016-05-26 15:46:19	2016-05-26 15:45:00	1	After really good discussion with colleagues I found solution about how to fix delta statuses wrongly recorded, so let's do it. #p #xfb
12	2016-05-26 16:57:33	2016-05-26 16:30:00	-1	It'd really difficult to keep on track with tweeting since came college who is unstoppable story teller, my head will explode soon #n #xfb
13	2016-05-26 17:28:35	2016-05-26 17:15:00	-1	Retesting the problem with untranlatable character and running eighteen tasks in parallel, but manually which I hate. #n #xfb
14	2016-05-26 18:15:14	2016-05-26 18:00:00	1	I missed the train so I am going home with tram which is much longer. But I ran out from work which is good I will be back on Monday #p #xfb
15	2016-05-26 18:43:19	2016-05-26 18:00:00	-1	Sitting in the bus where is really hot so I get totally swet. Thanks God I am almost home so I can take a pill against headache #n #xfb
16	2016-05-26 20:12:01	2016-05-26 19:30:00	1	Making the dinner on the grill, two beef steaks and two cheeses. Kids will like the meet and we will eat one stake together. #p #xfb
17	2016-05-26 21:39:50	2016-05-26 21:00:00	1	Cutting the labels for Maya's birthday party. Kids are watching story tale and they are ready to go sleep. I will sing them the song #p #xfb
18	2016-05-26 22:32:34	2016-05-26 22:30:00	1	Combining all three main sets of @LEGO_Group #city cargo and personal train with train station into big railway system #p #xfb
19	2016-05-26 23:17:50	2016-05-26 23:15:00	1	@vanilkovamana played with @LEGO_Group #city trains when finished. She is like the kids which are sleeping already, she cannot wait #p #xfb
20	2016-05-27 00:11:43	2016-05-26 23:59:59	1	After midnight shower I feel like a newborn. I got a new energy instead to go sleep I would do something #p #xfb
1	2016-05-27 08:00:04	2016-05-27 07:30:00	1	We woke up Maya with singing Happy birthday to you and giving her first present which is suitable to swimming pool. #p #xfb
2	2016-05-27 08:17:29	2016-05-27 08:15:00	1	Filip found railway system which I have built last night and he started to play with it. Kids are excited from trip to aquapark #p #xfb
3	2016-05-27 09:38:29	2016-05-27 09:00:00	1	We are at aquapark and it's not possible to hold back the kids, because they want to go swimming. #p #xfb
4	2016-05-27 13:55:18	2016-05-27 13:30:00	1	Swimming in the @Alpamare was magnificent. Kids enjoyed it a lot and we as well. Many attractions and except the heat it was good #p #xfb
5	2016-05-27 15:17:05	2016-05-27 15:00:00	1	We are in the Starbucks to refresh ourselves. It's pretty hot weather so we need to drink some cool drinks. #p #xfb
6	2016-05-27 15:59:20	2016-05-27 15:45:00	1	We are shopping the remaining stuff for tomorrow birthday party and some presents for friends kids who had birthday last Tuesday #p #xfb
7	2016-05-27 16:37:09	2016-05-27 16:30:00	1	Shopping is done I am going to load stuff to the car and family is going to care about something else meanwhile. #p #xfb
8	2016-05-27 17:17:37	2016-05-27 17:15:00	-1	We are at home. Outside is really hot so we can rest a bit. Meanwhile I got a SMS from my team leader so something need to be fixed #n #xfb
9	2016-05-27 18:22:19	2016-05-27 18:00:00	1	I warmed up entrecote with sauce for dinner with pasta. Excellent dinner from my wife cooked yesterday. And kids are eating silently #p #xfb
10	2016-05-27 18:46:23	2016-05-27 18:45:00	1	I am relaxing after dinner with several good articles about data science from @DataScienceCtrl which I have stored before to @Pocket #p #xfb
11	2016-05-27 21:28:45	2016-05-27 21:00:00	1	I disassembled three chairs from our former table which I will disassemble soon as well. We are preparing place for party. #p #xfb
12	2016-05-27 21:59:54	2016-05-27 21:45:00	-1	Former table is disassembled as well, so other thing which I can help with is packing the presents for Maya which I don't like #n #xfb
13	2016-05-27 22:57:26	2016-05-27 22:30:00	1	Wrapping up the presents for tomorrow birthday party, it's not perfect, but with a love to my today 6 years old baby girl. #p #xfb
14	2016-05-27 23:16:27	2016-05-27 23:15:00	-1	I am still not ready with wrapping up. I am working on third present and I need to finish four more and I am already tired. #n #xfb
15	2016-05-28 00:15:53	2016-05-27 23:59:59	1	Last tweet today. It was take a break day so no big deal that I haven't manage twenty and more tweets today. #p #xfb
1	2016-05-28 07:29:27	2016-05-28 07:30:00	-1	Meanwhile kids are still sleeping I am going to buy fresh fruits for today birthday party. It's early for Saturday but what the heck #n #xfb
2	2016-05-28 08:48:15	2016-05-28 08:15:00	1	Shopping in Jumbo the hammer and hooks to put photos on the wall to made our flat nicer for Maya's birthday party. #p #xfb
3	2016-05-28 09:10:52	2016-05-28 09:00:00	1	Table cover fish Elsa and Anna from Frozen found in toys are us so I can go back home. Everything what was needed is bought. #p #xfb
4	2016-05-28 10:09:58	2016-05-28 09:45:00	-1	Hooks for put the pictures to the wall are not ok. So I need to buy some other ones. Meanwhile I vax the apartment to help my wife. #n #xfb
5	2016-05-28 10:32:01	2016-05-28 10:30:00	1	Cleaning up last few things and organizing stuff around. In few minutes we will go with kids to buy something for lunch. #p #xfb
6	2016-05-28 11:20:29	2016-05-28 11:15:00	1	Clean up finished, Iva is finishing the cake and building her own snowman Olaf from Frozen movie, that's the theme of the day. #p #xfb
7	2016-05-28 13:09:51	2016-05-28 12:45:00	-1	The last preparations are coming. It's hurry to keep two PM when the guests coming to the birthday party. So last portion of stress #n #xfb
8	2016-05-28 14:40:49	2016-05-28 14:15:00	-1	Kids came and it's really chaos here. Especially when we need to prepare some more things like water melone. #n #xfb
9	2016-05-28 15:33:06	2016-05-28 15:00:00	-1	It's really terrible to manage fourteen small kids and make them interested in something, but we managed with dancing contest #n #xfb
10	2016-05-28 15:47:21	2016-05-28 15:45:00	-1	Maya is unwrapping the presents and whole group of kids is around her and push her theirs presents it's total chaos #n #xfb
11	2016-05-28 16:31:16	2016-05-28 16:30:00	1	We are creating the animals from balloons it's lot of arguing about who comes first and with what color and what animal. #p #xfb
12	2016-05-28 18:00:31	2016-05-28 18:00:00	1	Finally we are relaxing with friends all kids are gone and flat is full of popcorn and cake on the ground. #p #xfb
13	2016-05-28 19:50:03	2016-05-28 19:30:00	1	Having good discussion with friends on the balcony and enjoying it and relaxing with Czech beer. #p #xfb
14	2016-05-28 20:20:40	2016-05-28 20:15:00	1	I picked up one more beer for friend. Czech beer for Czech friend. It's really nice to relax with friends and beer on balcony. #p #xfb
15	2016-05-28 21:01:44	2016-05-28 21:00:00	1	Friends came home and we will little bit order disorder and wash kids and then we can relax in the bed with some movie. #p #xfb
16	2016-05-28 21:51:36	2016-05-28 21:45:00	1	Everything is cleaned, ordered and in the place where we expect that. I am baking pizza for my wife who doesn't eat anything all day #p #xfb
17	2016-05-28 22:42:51	2016-05-28 22:30:00	1	I was looking forward for water melone. I am totally full, but I cannot resist to my self at least try a bite first time in season #p #xfb
18	2016-05-28 23:52:05	2016-05-28 23:15:00	1	Watching Mockingjay the last part and I am happy that such tough day is behind us and it's confined by my satisfied breathing wife #p #xfb
19	2016-05-29 00:02:04	2016-05-28 23:59:59	1	It's becoming more and more thrilling and despite that I am getting more and more sleepy. Maybe I finish it tomorrow morning. #p #xfb
1	2016-05-29 09:39:45	2016-05-29 09:00:00	1	Morning after Mayas birthday party is rough. Everybody is tired, Maya has light fiber. So we need to relax and have piece a bit #p #xfb
2	2016-05-29 09:54:45	2016-05-29 09:45:00	1	Watching Penguins from the Madagascar and having slow morning. I would sleep little bit longer, because weather makes me sleepy #p #xfb
3	2016-05-29 10:45:26	2016-05-29 10:30:00	1	Eating water melone for breakfast, one half is enough for whole family. What a wonderful Sunday. We need to enjoy it more. #p #xfb
4	2016-05-29 11:32:34	2016-05-29 11:15:00	-1	After the shower I am not sleepy anymore. What bothers me are burned shoulders from Friday in alpamare, but I have to endure it. #n #xfb
5	2016-05-29 12:33:22	2016-05-29 12:00:00	1	We have visited the neighbor and brought him cake from yesterday party. He was pleased and we are happy to make him happy. #p #xfb
6	2016-05-29 12:52:54	2016-05-29 12:45:00	1	Prepared pork filet and my wife went to cooke it with rice. Meanwhile I am reading some articles from @iDNEScz and waiting for lunch #p #xfb
7	2016-05-29 13:47:58	2016-05-29 13:30:00	1	Lunch is eaten, kids are watching story tale and I enjoy relax with my wifes homemade three levels cake. What a pleasant afternoon #p #xfb
8	2016-05-29 15:42:56	2016-05-29 15:00:00	1	It's raining so I am taking a nap and catch the all nights when I wasn't sleep enough. #p #xfb
9	2016-05-29 17:29:02	2016-05-29 17:15:00	-1	Sleeping whole afternoon, Maya as well. Woking up just when Filip make loud noises when he is playing on some plain or mechanization #n #xfb
10	2016-05-29 18:46:20	2016-05-29 18:45:00	1	Watching again Mockingjay together with my wife and having toasts for dinner. It's terrible weather and sleepy time. #p #xfb
11	2016-05-29 19:34:19	2016-05-29 19:30:00	1	We have visitors from neighborhood from flat under us. They are sweet and like my wifes cake and popcakes. #p #xfb
12	2016-05-29 20:31:03	2016-05-29 20:15:00	1	We had a pleasant @Viber and @Skype call with bother in law who wished happy birthday to Maya. And we talked to them after long time #p #xfb
13	2016-05-29 21:01:14	2016-05-29 21:00:00	-1	Returned back to the Mockingjay. It's heading to the end and it was really slow prolongation of previous part. Nothing excellent #n #xfb
14	2016-05-29 22:14:16	2016-05-29 21:45:00	1	We went to pick up Chinese food and we found abandoned bycicle which teased us to pick it up home, but without sign gratis #p #xfb
15	2016-05-29 22:36:27	2016-05-29 22:30:00	-1	Watching some TV shows on @streamCZ and after third episode of #zrouti we know that isn't for us anymore. #n #xfb
16	2016-05-29 23:17:01	2016-05-29 23:15:00	1	Watching viral auditions about Britain's git talent on @YouTube. Sometimes really interesting people and sometimes some stupid #p #xfb
17	2016-05-30 00:04:23	2016-05-29 23:59:59	-1	This is the last tweet today. After twenty days I am little bit tired from tweeting, but I would need to stay one more month #n #xfb
1	2016-05-30 07:43:55	2016-05-30 07:30:00	-1	Wau, movie which I grabbed from DVD is not in German, but English so I must do it again. English is also good, but not that much #n #xfb
2	2016-05-30 08:20:26	2016-05-30 08:15:00	-1	Waiting for next train, the previous I missed just about few minutes. This week is starting wrong. Kids are sick and we are tired #n #xfb
3	2016-05-30 09:11:48	2016-05-30 09:00:00	1	I just bought breakfast which I hope help me to start again this terrible day. And when I am full I can continue work better #p #xfb
4	2016-05-30 10:15:39	2016-05-30 09:45:00	-1	Solving the burning issues in the Monday morning, what a typical cliché. I need to have it at least deployed before status meeting #n #xfb
5	2016-05-30 11:00:44	2016-05-30 10:30:00	-1	I cannot be baby sitter for everyone. Guys has sending the issues but with no details about tools versions, environments etcetera #n #xfb
6	2016-05-30 11:52:25	2016-05-30 11:15:00	1	We went to really good lunch and discussion about heat topics during that time with colleagues. I rest a bit to face the problems #p #xfb
7	2016-05-30 12:02:53	2016-05-30 12:00:00	1	Having good discussion with colleagues on terrace with blueberry muffin as a relax before get back to work. #p #xfb
8	2016-05-30 12:47:16	2016-05-30 12:45:00	1	Returned from lunch and solving one issue by another. It's good I am just little bit tired from really challenging weekend #p #xfb
9	2016-05-30 13:43:51	2016-05-30 13:30:00	-1	Trying to deploy fixes and find out status of done and all the relevant people are gone on the meetings or not arrived to work yet #n #xfb
10	2016-05-30 14:16:58	2016-05-30 14:15:00	1	Fixes deployed so let's see now what will happen when it runs. But I have tested all possible scenarios which could happen #p #xfb
11	2016-05-30 15:01:52	2016-05-30 15:00:00	1	Coming through my task list which I need to finish this sprint and changing or update status accordingly. #p #xfb
12	2016-05-30 15:47:43	2016-05-30 15:45:00	-1	After I eat bagel and another blueberry muffin I feel I have energy for another work, but I started to be exhausted. #n #xfb
13	2016-05-30 16:31:15	2016-05-30 16:30:00	-1	I am really tired and without ever so I need to finish as much as I can and continue with other things tomorrow #n #xfb
14	2016-05-30 17:13:16	2016-05-30 16:30:00	-1	Today Murphys law forget to take vacation because it's not possible have so many things broken which worked before without changes #n #xfb
15	2016-05-30 18:01:53	2016-05-30 18:00:00	1	Bycicle from yesterday is still on the place where we found it. So, maybe we should take it. It's somehow covered by orange color. #p #xfb
16	2016-05-30 19:15:07	2016-05-30 18:45:00	1	We finished shopping in lidl. It would be pizza for dinner, kids have baguette. And I hope there is new episode Game of Thrones #p #xfb
17	2016-05-30 19:43:56	2016-05-30 19:30:00	1	All the mandatory payments are checked and Game of Thrones downloaded so we are ready for watching, just need wait pizza. #p #xfb
18	2016-05-30 20:32:11	2016-05-30 20:15:00	1	Pizza eaten and episode continues. It's really good actually even better episode from episode just a kids could watch story silently #p #xfb
19	2016-05-30 21:38:35	2016-05-30 21:00:00	1	There is no TV show or series episode which we can watch so I am going to to move to work on PhD and push the things through #p #xfb
20	2016-05-30 21:45:56	2016-05-30 21:45:00	-1	Doing the market research about fitness trackers and smart watch with continuous heart rate measurement. #n #xfb
21	2016-05-30 22:38:34	2016-05-30 22:30:00	1	Filip came to our bed with light fever and started to explain us how he is attacked by viruses and bacteria inside his body #p #xfb
22	2016-05-30 23:15:54	2016-05-30 23:15:00	1	I will run the computer to grab DVD again this time in German language. And I will order the Lego into tool box. #p #xfb
23	2016-05-31 00:09:07	2016-05-30 23:59:59	1	Small pieces of Lego Mindstorms are organized in plastic organizer and I can go brush the teeth and then have a nice night #p #xfb
1	2016-05-31 08:05:26	2016-05-31 07:30:00	1	Today was finally good morning. I slept well. And movie grabbed from DVD is finally multilingual which is good as well. #p #xfb
2	2016-05-31 08:14:50	2016-05-31 07:30:00	1	Train caught in the station, actually I am little bit earlier, but swet a bit. Today looks, so far, like pleasant day. #p #xfb
3	2016-05-31 09:30:48	2016-05-31 09:00:00	-1	Running around and trying to fix reverted code yesterday afternoon. So, we hope it would work again when we change it again. #n #xfb
4	2016-05-31 09:51:41	2016-05-31 09:45:00	1	Problem with unwanted changes fixed and I can wait till it runs again meanwhile to focus on solving another problems in queue #p #xfb
5	2016-05-31 10:31:15	2016-05-31 10:30:00	1	Sitting in the meeting room and waiting for another guys to have meeting. Then I most likely go for lunch. But I am not hungry yet #p #xfb
6	2016-05-31 11:42:28	2016-05-31 11:15:00	-1	Previous meeting was for nothing we did not come to conclusions. And the next one wasn't so much better than previous. #n #xfb
7	2016-05-31 12:09:58	2016-05-31 12:00:00	1	After lunch we have really good talk with my college on the terrace and enjoying sun and relax for a while. It's magnificent. #p #xfb
8	2016-05-31 13:17:17	2016-05-31 12:45:00	1	Setting on interesting meeting about technology improvements and discussing it with representative from technology delivery company #p #xfb
9	2016-05-31 13:34:14	2016-05-31 13:30:00	1	Continue with really good discussion about technology improvements and having really good feeling from feedback #p #xfb
10	2016-05-31 15:26:31	2016-05-31 15:00:00	1	We had really good talk with technology responsible in cafeteria and realized that many things we have done could be done easier #p #xfb
11	2016-05-31 15:46:50	2016-05-31 15:45:00	1	Having a passionate discussion about man on the parental leave on Twitter and returning back to my original work after meetings #p #xfb
12	2016-05-31 16:33:35	2016-05-31 16:30:00	1	Finishing the deployment package preparation about delta load and then going home. Everything is ready so why to stay longer. #p #xfb
13	2016-05-31 17:18:53	2016-05-31 17:15:00	1	Through the way back to home I am reading newspapers and cleaning up work from my head to not think about it till tomorrow morning #p #xfb
14	2016-05-31 18:28:20	2016-05-31 18:00:00	1	Doing the dinner on grill, pork filet and four cheeses for grill. I am looking forward for it. Meanwhile I did call with team leader #p #xfb
15	2016-05-31 18:51:45	2016-05-31 18:45:00	1	Cheeses are eaten and were delicious, meet is almost done as well. Kids cannot wait for it, but they need to give it more time #p #xfb
16	2016-05-31 20:06:32	2016-05-31 19:30:00	1	Started to help college about full load package preparation, but it's not necessary, so I can only finish comments in issue #p #xfb
17	2016-05-31 20:15:54	2016-05-31 20:15:00	1	Almost finished with all comments and ready to either watch some TV show or movie or work on my PhD assignments #p #xfb
18	2016-05-31 21:04:40	2016-05-31 21:00:00	1	Watching TV shows on @streamCZ and relaxing. Most interesting is about most cited Czech scientist. I like it a lot. #p #xfb
19	2016-05-31 22:04:15	2016-05-31 21:45:00	1	Enjoying water melone and watching Community TV show first episode and will see if we will continue or not. #p #xfb
20	2016-05-31 22:34:41	2016-05-31 22:30:00	1	Continue with Community TV show with second episode. It's not excellent, but it isn't such bad to not continue. #p #xfb
21	2016-05-31 23:47:53	2016-05-31 23:15:00	-1	Trying to understand the HMM algorithm and start with assignment implementation to make it finished till the end of next month. #n #xfb
22	2016-06-01 00:40:14	2016-05-31 23:59:59	1	So, last tweet today. Idea was to get number of tweets and write down if I made twenty and more today or not, but tomorrow morning #p #xfb
1	2016-06-01 07:35:18	2016-06-01 07:30:00	1	Rough morning after I went sleep at almost three o'clock in the morning. But I finally understand what to do in school assignment #p #xfb
2	2016-06-01 08:46:27	2016-06-01 08:15:00	1	I arrived to work smoothly and have a my favorite blueberry muffin for breakfast. Today is planned announcement from project manager #p #xfb
3	2016-06-01 09:01:58	2016-06-01 09:00:00	-1	It's after daily scrum meeting so I can get back to the work. Everybody around is asking what is today information meeting. #n #xfb
4	2016-06-01 10:06:34	2016-06-01 09:45:00	1	Meeting at ten was canceled so I can continue with work which I have to do. And then have meeting from eleven. #p #xfb
5	2016-06-01 10:32:08	2016-06-01 10:30:00	-1	Cleaning up the environment for further deployment to have there everything as single version of truth. College had there mess #n #xfb
6	2016-06-01 11:22:59	2016-06-01 11:15:00	1	Having regular meeting about delta load issues and testing of regular hourly load and it's lot of funny topics discussed around #p #xfb
7	2016-06-01 12:02:04	2016-06-01 12:00:00	1	Back from lunch where I had fabulous pizza and right now I am feeling lazy and sleepy, but I need to finish several tasks. #p #xfb
8	2016-06-01 12:49:48	2016-06-01 12:45:00	1	Package done, environment cleared up let's get finish something else what I have partially done already and didn't have time #p #xfb
9	2016-06-01 13:48:39	2016-06-01 13:30:00	-1	Managing many different things simultaneously and trying to finish another one it's going slow and hard #n #xfb
10	2016-06-01 14:47:27	2016-06-01 14:15:00	1	Finalizing the task and meanwhile new coworker asked me about several questions so I was focused on him and tried to help him. #p #xfb
11	2016-06-01 15:00:58	2016-06-01 15:00:00	1	Task is finished and running and I am going to meeting about ETL design framework which would be lot of fun let's see how it goes #p #xfb
12	2016-06-01 16:07:15	2016-06-01 15:45:00	-1	After ETL design meeting I am on another meeting about go life term postponement which is ugly message since it's becoming critical #n #xfb
13	2016-06-01 16:31:01	2016-06-01 16:30:00	1	Meeting is over, because there is queue before entrance due to whole project stuff participate we are rather on the terrace #p #xfb
14	2016-06-01 17:16:29	2016-06-01 17:15:00	1	Almost finished with today work and just checking some other functionality if it works properly or not, so far seems to be OK #p #xfb
15	2016-06-01 18:01:09	2016-06-01 18:00:00	1	Standing with a few bier and colleagues in front of work and discussing any kind of topics which came to our mind and relaxing #p #xfb
16	2016-06-01 19:02:08	2016-06-01 18:45:00	1	I am at home finally. Potatoes for garlic soup are boiling and I can help college to run one of the full loads which he forgot #p #xfb
17	2016-06-01 19:31:57	2016-06-01 19:30:00	1	Both loads running one was restarted after really weird error message, but it's running ok. So I can find something for watching #p #xfb
18	2016-06-01 20:35:03	2016-06-01 20:15:00	1	Needed to restart one of the loads again because of database deadlock. It's running so I can continue to search for show #p #xfb
19	2016-06-01 22:15:27	2016-06-01 21:45:00	1	Playing snowboard game on my phone and relaxing in the bed. Kids cannot fall a sleep. We don't have any show to watch yet #p #xfb
20	2016-06-01 22:36:54	2016-06-01 22:30:00	-1	Maya is making Filip laughing and thus they cannot get sleep. So, she got a verbal explanation they need to sleep already #n #xfb
21	2016-06-01 23:16:11	2016-06-01 23:15:00	1	I am going to watch another episode of fourth season of #HouseOfCards. Last time was Frank shot so I am interested what happens now #p #xfb
22	2016-06-02 00:09:07	2016-06-01 23:59:59	1	Last two days I returned back to the track have twenty and more tweets a day so I hope I will make it till about thousand tweets #p #xfb
1	2016-06-02 07:33:45	2016-06-02 07:30:00	1	Some tornado run away around my bed. Filip woke up with good mood and early. And woke up me as well, he is spreading his good mood #p #xfb
2	2016-06-02 08:15:56	2016-06-02 08:15:00	1	I am at train station on time and train is three minutes late like yesterday. It would be short day since we have quarter meeting #p #xfb
3	2016-06-02 09:44:26	2016-06-02 09:00:00	1	After today status meeting I was running around and trying to solve many things. Good is we will our own delta test environment #p #xfb
4	2016-06-02 10:26:18	2016-06-02 09:45:00	1	Two tasks solved from list of six. Maybe it could be successful day despite fact we have company quarter meeting from one PM. #p #xfb
5	2016-06-02 10:53:46	2016-06-02 10:30:00	1	Many discussions are going around, that's the disadvantage of working in the open space so I am going to listen some music #p #xfb
6	2016-06-02 11:26:48	2016-06-02 11:15:00	1	Third task is almost finished, it's running the test load and I can have lunch. Let's see what would be result afterwards. #p #xfb
7	2016-06-02 12:33:51	2016-06-02 12:00:00	1	Reading really good article with bike mechanic about how to choose bike, what size, what type, material, components and so on #p #xfb
8	2016-06-02 13:08:39	2016-06-02 12:45:00	1	Collecting together known errors of integration tool and describe how to solve them or what workaround use for unsolvable #p #xfb
9	2016-06-02 13:46:35	2016-06-02 13:30:00	1	Going by car to company quarter meeting with colleagues and wondering what kind of action would it be If we can expect some surprise #p #xfb
10	2016-06-02 15:12:54	2016-06-02 15:00:00	1	Presentations started to be much more fun with real datascience and text analytics. So I would like to know more about those topics #p #xfb
11	2016-06-02 15:16:13	2016-06-02 15:00:00	-1	Sitting on the company quarter meeting and it's currently a bit boring because main ideas about transformation are still around same #n #xfb
12	2016-06-02 15:46:20	2016-06-02 15:45:00	1	On the end the presentation was really good about datascience topics and text analytics. I need to get more information #p #xfb
13	2016-06-02 16:51:24	2016-06-02 16:30:00	1	Having good time with colleagues and beer after really long presentations and waiting for something from grill. #p #xfb
14	2016-06-02 17:19:39	2016-06-02 17:15:00	1	I got delicious burger and tasty potatoes salad and enjoying discussion with colleagues around. It's really good quarter meeting #p #xfb
15	2016-06-02 18:01:21	2016-06-02 18:00:00	1	Following with the chicken and perfect bread and another beer. Then I need to relax with good conversation with colleagues. #p #xfb
16	2016-06-02 19:29:19	2016-06-02 18:45:00	-1	We packed up and went home taken by car of our team leader. I got a terrible stomachache so I hope it passes soon. #n #xfb
17	2016-06-02 19:31:40	2016-06-02 19:30:00	1	We are in shopping mall with kids and wife and going to look about the shoes for kids. They urgently need some sneakers for summer. #p #xfb
18	2016-06-02 20:18:27	2016-06-02 20:15:00	-1	Kids are fighting about the biggest strawberry and arguing who will eat it. It appears that instead of them it will be Iva or me #n #xfb
19	2016-06-02 21:29:08	2016-06-02 21:00:00	-1	We returned from shopping and kids are already watching Star wars and like it. I still have stomachache and I cannot get rid of it #n #xfb
20	2016-06-02 21:46:09	2016-06-02 21:45:00	1	Watching TV show famous brands on @streamCZ and relaxing. I hope the stomachache will pass away. #p #xfb
21	2016-06-02 22:32:15	2016-06-02 22:30:00	1	Reading forums about bycicles and gathering information for further bike buy somewhere in shop to be able distinguish good and bad #p #xfb
22	2016-06-02 23:58:29	2016-06-02 23:15:00	-1	Watching House of Cards and relaxing in the bed. Stomachache is not disappearing so I need to rest more and will see tomorrow #n #xfb
23	2016-06-03 00:30:17	2016-06-02 23:59:59	-1	With this last tweet today I am going to sleep and I hope I can expect beautiful morning without any stomachache. #n #xfb
1	2016-06-03 07:37:12	2016-06-03 07:30:00	1	Stomachache is gone or at least it looks like and I need to have shower to woke up completely. I need to sleep longer tomorrow. #p #xfb
2	2016-06-03 08:16:04	2016-06-03 08:15:00	1	Train is here and I am as well on the time. Thanks God is Friday and I can enjoy weekend after this another intensive week #p #xfb
3	2016-06-03 09:24:47	2016-06-03 09:00:00	-1	After status meeting I am little bit pissed of from college who is not able to finish his tasks but solving everything around #n #xfb
4	2016-06-03 09:52:10	2016-06-03 09:45:00	1	I need to finish several tasks today but also want leave earlier, it's Friday and I don't want to scary here till late afternoon #p #xfb
5	2016-06-03 10:37:53	2016-06-03 10:30:00	1	Responded on most of the important emails, rest. left as to be done in future or never which means when they need me they ask again #p #xfb
6	2016-06-03 11:25:27	2016-06-03 11:15:00	1	Waiting for the team leader before we go for lunch. I have several topics on which I would like to know another opinion #p #xfb
7	2016-06-03 12:21:01	2016-06-03 12:00:00	-1	Have annoying discussion with colleague who cannot stop talking, but he doesn't say anything useful just garbage and small talk #n #xfb
8	2016-06-03 13:57:02	2016-06-03 13:30:00	-1	Having funny discussion with colleague about another one and his work output quality. It's terrible done and he doesn't care. #n #xfb
9	2016-06-03 14:21:56	2016-06-03 14:15:00	-1	I need a break and something sweet which helps me to refresh before next work. I have feeling like I am slow and unproductive #n #xfb
10	2016-06-03 15:23:15	2016-06-03 15:00:00	1	I am really hungry so I bought two small bagets and when I returned I got really pleasant phone call from friend. #p #xfb
11	2016-06-03 15:50:12	2016-06-03 15:45:00	1	Sitting on the terrace with second baget and discussing many funny topics and laughing about them together with colleagues. #p #xfb
12	2016-06-03 16:31:22	2016-06-03 16:30:00	1	I think it's almost perfect time to leave home. Family wanted to go shopping later today, so let's leave in next thirty minutes #p #xfb
13	2016-06-03 17:18:47	2016-06-03 17:15:00	1	Catching family in the shopping mall, but it's not such easy, here is many places where they should be and they are one step ahead #p #xfb
14	2016-06-03 18:01:32	2016-06-03 18:00:00	1	Leaving the shopping center and going to pick up the car and go home to see results of Mayas school project week. #p #xfb
15	2016-06-03 18:45:55	2016-06-03 18:45:00	1	We are at the perfect project exhibition of things made by kids during whole week and presented today afternoon #p #xfb
16	2016-06-03 19:47:36	2016-06-03 19:30:00	1	We are tasting really delicious Chilli con Carne and met with Czech friends and right away setup the babysitting for next Thursday #p #xfb
17	2016-06-03 20:19:55	2016-06-03 20:15:00	1	And meanwhile kids are having bath with lavender soap we are laying in the bed and relaxing for a while till they are finished #p #xfb
18	2016-06-03 21:10:36	2016-06-03 21:00:00	1	Eating water melone and trying to choose some movie for Friday night spend together with my beautiful and gentle wife. #p #xfb
19	2016-06-03 21:49:19	2016-06-03 21:45:00	1	Watching TV show #porad on @streamCZ and really like it, especially his critics of anything what is broadcasted in TV in recent time #p #xfb
20	2016-06-03 23:01:54	2016-06-03 22:30:00	1	My wife is start to sleeping during watching movie so we need to finish it tomorrow so she can go sleep and I am going to work #p #xfb
21	2016-06-03 23:21:24	2016-06-03 23:15:00	1	Coming through company presentation about #presto sql engine and how to use it and with what database and install into amazon cloud #p #xfb
22	2016-06-04 00:02:28	2016-06-03 23:59:59	1	Maya was crying from sleep so I needed to calm her down and meanwhile I am watching extremely good directed episode House of Cards #p #xfb
1	2016-06-04 09:33:30	2016-06-04 09:00:00	1	Filip came to us and with explanation of what toy he took he woke us up. Then he came into our bed like a baby boy #p #xfb
2	2016-06-04 09:54:27	2016-06-04 09:45:00	1	Filip is watching story tale, Maya still sleeping, so I can enjoy a little bit more time in bed in the morning which is perfect #p #xfb
3	2016-06-04 10:47:04	2016-06-04 10:30:00	1	We were finally convinced we need to woke up from bed and have breakfast. Kids have cereals and Iva made for us delicious porridge #p #xfb
4	2016-06-04 11:37:39	2016-06-04 11:15:00	1	After breakfast we had nice and quiet family moment by sitting in kitchen and relax with reading news when the kids dressed up #p #xfb
5	2016-06-04 12:12:42	2016-06-04 12:00:00	1	We are in the shopping mall to buy melone and strawberries because kids like it and they literally eat it like grasshoppers #p #xfb
6	2016-06-04 12:47:36	2016-06-04 12:45:00	1	Leaving the shopping mall and going to walk home. Kids are lazy to walk, but it's necessary especially when it's not such far #p #xfb
7	2016-06-04 13:38:18	2016-06-04 13:30:00	1	We returned from shopping, kids are keen to have pillow fight and they are nicely pushing me into our double bed to have fight there #p #xfb
8	2016-06-04 14:17:54	2016-06-04 14:15:00	1	Potatoes for porridge and chicken are ready and I am going to relax a bit before wife will cook lunch for us, she has red curry #p #xfb
9	2016-06-04 15:19:03	2016-06-04 15:00:00	1	Filip went sleep to my bed as usual he likes it because it's bigger than his and Maya is enjoying water melone and she is gorgeous #p #xfb
10	2016-06-04 15:46:22	2016-06-04 15:45:00	1	We went all to have siesta after lunch and sleep for a while. It was practically easy to convince kids to do so. #p #xfb
11	2016-06-04 17:17:06	2016-06-04 17:15:00	1	Sleeping was nice, kids are still sleeping a bit, but when they woke up we can go for walk to forest or they can take bycicles #p #xfb
12	2016-06-04 18:23:59	2016-06-04 18:00:00	1	Kids woke up already and playing in children's room and Iva is watching some American TV reality show. So I need to finally stand up #p #xfb
13	2016-06-04 19:04:52	2016-06-04 18:45:00	1	Garbage thrown to containers and we can pick kids and go to forest for some longer hike. Kids need some snack and we can go. #p #xfb
14	2016-06-04 19:33:08	2016-06-04 19:30:00	1	We have really big discussion with my daughter about what boa eats. We had this discussion in the morning and watched @YouTube video #p #xfb
15	2016-06-04 20:18:59	2016-06-04 20:15:00	1	We are out of the forest. We saw small snake. And we will stop by at home for money and will buy some bread for dinner #p #xfb
16	2016-06-04 21:10:28	2016-06-04 21:00:00	1	We are back at home after we bought bread. I prepared grill to be ready for cheese and chicken grilling for us and kids for dinner #p #xfb
17	2016-06-04 21:49:41	2016-06-04 21:45:00	1	Having delicious grilled cheese for dinner with really good fresh bread. Kids are discussing over the grilled chicken what to watch #p #xfb
18	2016-06-04 22:36:42	2016-06-04 22:30:00	1	Watching #Bones and relaxing in the bed with water melone. And planning some nice trip with friend for family tomorrow #p #xfb
19	2016-06-04 23:45:13	2016-06-04 23:15:00	1	Trip for tomorrow is planned and I hope weather will be good. Everything else is determined by situation. Hope kids will have fun #p #xfb
20	2016-06-05 00:10:14	2016-06-04 23:59:59	1	With this last tweet for today I am going to watch House of Cards and then sleep a bit to be ready for tomorrow trip with kids #p #xfb
1	2016-06-05 09:35:54	2016-06-05 09:00:00	1	Hurry morning to prepare kids clothes, breakfast and snack for trip with friend. Weather is not perfect let's hope it stays cloudy #p #xfb
2	2016-06-05 10:18:47	2016-06-05 09:45:00	1	I took a shower and pack two backpack in hurry I could take another one. Good thing is that I have functional clothes then it's OK #p #xfb
3	2016-06-05 10:58:46	2016-06-05 10:30:00	-1	We are in the train to the trip. It's first trip after long time, so Iva is little bit cranky about me and my phone usage. #n #xfb
4	2016-06-05 11:17:39	2016-06-05 11:15:00	1	Trip started we are out from train. Kids wondering if they know the place, but they don't. I am interested what they say to river #p #xfb
5	2016-06-05 12:05:54	2016-06-05 12:00:00	1	It's perfect to be in the middle of woods and going next to the river with many noisy cascades. Kids like it and also our friends #p #xfb
6	2016-06-05 12:52:24	2016-06-05 12:45:00	1	Kids enjoyed walking in the river and when we boots up back we went around biggest waterfall which was big attraction for them #p #xfb
7	2016-06-05 13:55:14	2016-06-05 13:30:00	-1	It started terrible rain and even though we took jackets it's not better we are wet outside and swet inside and it's still journey #n #xfb
8	2016-06-05 14:46:20	2016-06-05 14:15:00	1	Walk through the forest in heavy rain with wet jackets was unpleasant for kids, but we are at the train station now, so it's better #p #xfb
9	2016-06-05 15:01:11	2016-06-05 15:00:00	1	Finally sitting in the train and kids calm down when they get warm up a bit. Situation is better without constant rain around #p #xfb
10	2016-06-05 16:11:11	2016-06-05 15:45:00	1	We are back at home after terrible rain. The journey back from train station to home was more pleasant because sun was warming us #p #xfb
11	2016-06-05 16:32:57	2016-06-05 16:30:00	1	Sitting on the couch and reading messages and articles and waiting for pizza which Iva ordered, I need to order some China food #p #xfb
12	2016-06-05 17:42:59	2016-06-05 17:15:00	1	We picked up Chinese food and want go to gave it to Filip, he was impatiently waiting for his favorite noodles with chicken #p #xfb
13	2016-06-05 18:35:10	2016-06-05 18:00:00	1	I need to take a nap after today trip and currently full stomach. Since is bit quiet when kids watching story tale it's perfect time #p #xfb
14	2016-06-05 19:31:37	2016-06-05 19:30:00	1	Kids are watching still the story tale and I can rest a bit as well. So, laying in the bed with closed exes and enjoy the moment #p #xfb
15	2016-06-05 20:18:39	2016-06-05 20:15:00	1	Kids are in the bath so I need to finally wake up and take care about them meanwhile help my wife. They like to have full bath #p #xfb
16	2016-06-05 21:19:51	2016-06-05 21:00:00	1	We are all sitting on the couch. Kids are watching and we are listening animated movie inside out. It's nice family moment #p #xfb
17	2016-06-05 22:25:44	2016-06-05 21:45:00	1	Filip fallen asleep next to me like a baby in our bed which he likes a lot when I was playing on my phone. He is my baby boy #p #xfb
18	2016-06-05 22:35:23	2016-06-05 22:30:00	1	Kids are both in theirs beds and Iva is baking muffins for tomorrow's Maya birthday celebration follow up. So I can pack my stuff #p #xfb
19	2016-06-05 23:15:12	2016-06-05 23:15:00	1	Lazy laying in the bed and watching Step up all in and enjoying time with my wife. It starts not so good I hope it would be better #p #xfb
20	2016-06-06 00:19:41	2016-06-05 23:59:59	1	Chinese noodles as late night dinner in the bed together with good movie and sharing plate together with my wife is nice cliché #p #xfb
1	2016-06-06 07:58:44	2016-06-06 07:30:00	1	It's good morning. I woke up fresh and refreshed. I am really interested what is waiting for me today in the work. #p #xfb
2	2016-06-06 08:16:40	2016-06-06 08:15:00	1	I am already in the train, not much hurry today. Reading article about second episode of new Top Gear which is recommended to watch #p #xfb
3	2016-06-06 09:12:01	2016-06-06 09:00:00	-1	Team leader is sick something I need to manage team thus week. It would be extra work for me so I need to much more efficient #n #xfb
4	2016-06-06 10:04:18	2016-06-06 09:45:00	1	I had really interesting call about many possibilities connected with big data and data science so let's see what happens #p #xfb
5	2016-06-06 11:01:06	2016-06-06 10:30:00	-1	It seems that sql optimization is not an easy job at all even in the era of big data and data science it's human work #n #xfb
6	2016-06-06 11:17:36	2016-06-06 11:15:00	-1	Ugh, it's planned one and half hour server shut down because firmware update in the middle of working day, what organization is this #n #xfb
7	2016-06-06 12:03:33	2016-06-06 12:00:00	1	Standing at the terrace with friends eating mango ice cream localy made and discussing many interesting things not related to work #p #xfb
8	2016-06-06 12:46:39	2016-06-06 12:45:00	-1	I need to finally do monthly company expenses which I always annoying administrative work. But I want my money back, so. #n #xfb
9	2016-06-06 13:44:48	2016-06-06 13:30:00	1	Expenses done together with status report for chief architect to prepare him for project status meeting. I can get back to work #p #xfb
10	2016-06-06 15:02:53	2016-06-06 15:00:00	-1	Testing process in here is one of the big mysteries which has been observed, non deterministic, not organized, just reported #n #xfb
11	2016-06-06 16:31:35	2016-06-06 16:30:00	-1	Solving many things in parallel is not good to manage also experiment so I forget to write the previous status which is wrong #n #xfb
12	2016-06-06 17:19:24	2016-06-06 17:15:00	1	I do really like running to catch the train or tram at the latest moment. It's nice exercise which helps me to stay healthy #p #xfb
13	2016-06-06 18:02:33	2016-06-06 18:00:00	1	Enjoying fresh air and little bit sun on the way home from work. Actually walking from bus station at home. #p #xfb
14	2016-06-06 18:50:24	2016-06-06 18:45:00	1	Have spaghetti for dinner and kids meanwhile making a really big noise during undressing in the bathroom before bath. #p #xfb
15	2016-06-06 19:15:22	2016-06-06 18:45:00	1	Spaghetti was eaten to me by my wife so I need to prepare something else for dinner. But I have there cupcakes as consolation price #p #xfb
16	2016-06-06 19:47:43	2016-06-06 19:30:00	1	Relaxing with muffins. And I will go to download Game of Thrones and we will watch it in bed together with my beautiful wife. #p #xfb
17	2016-06-06 20:33:11	2016-06-06 20:15:00	1	Watching Game of Thrones and kids sleep already, so early, earlier than we expected. But, at least they will rest and we as well #p #xfb
18	2016-06-06 21:02:41	2016-06-06 21:00:00	1	Another good episode. We are enjoying show and cashew. What should be better than this and relaxing in the bed. #p #xfb
19	2016-06-06 21:51:55	2016-06-06 21:45:00	1	I need to return back to hidden Markov models and viterbi algorithm, but first I will enjoy few rounds of snowboard game #p #xfb
20	2016-06-06 22:31:28	2016-06-06 22:30:00	1	Implementing in Python like hell and trying to solve it at least to some functional point. With subset testing I hope it goes #p #xfb
21	2016-06-06 23:16:16	2016-06-06 23:15:00	1	Writing email to colleague who will work on bachelor thesis about wearables precision and summarizing what is done #p #xfb
22	2016-06-07 00:05:20	2016-06-06 23:59:59	1	Writing emails for which I haven't time yet during the busy day. Most importantly writing down to professor about to get assignment #p #xfb
1	2016-06-07 08:02:52	2016-06-07 07:30:00	1	After shower I feel better and woke up at least enough to go to train. It's such warm that I can leave my coat home finally #p #xfb
2	2016-06-07 08:46:55	2016-06-07 08:15:00	1	Train was few minutes late, but we saw few nice trains passing trains. And then I had really good cereals donuts for breakfast #p #xfb
3	2016-06-07 09:23:55	2016-06-07 09:00:00	1	I am hurry with discussing topics with colleagues from out team and technical support team about the rights, testing and so on #p #xfb
4	2016-06-07 09:46:48	2016-06-07 09:45:00	1	Analyzing errors in preproduction after there was really big fight to get access rights for limited time there. But I got them #p #xfb
5	2016-06-07 10:55:38	2016-06-07 10:30:00	-1	I am taking care about many parallel things and consulting design of solution with explanation of details to colleagues #n #xfb
6	2016-06-07 11:28:15	2016-06-07 11:15:00	1	Detail design about delta load explained. So, I can have moment for myself and enjoy the lunch with colleagues #p #xfb
7	2016-06-07 12:02:56	2016-06-07 12:00:00	1	After the lunch relaxing on the terrace with ice cream and enjoying sun and warm weather. We need to plan some trip over weekend #p #xfb
8	2016-06-07 13:13:49	2016-06-07 12:45:00	-1	I just replied to few emails. It's not such comfortable to write email on phone, but I cannot use it from customers computer #n #xfb
9	2016-06-07 13:34:36	2016-06-07 13:30:00	1	I am really interested about replies to those emails. Meanwhile I need to finish two tasks and write some status comments #p #xfb
10	2016-06-07 14:16:14	2016-06-07 14:15:00	-1	Struggling with unpleasant error code doesn't produce any changes so I am doing step by step checks and it's real rocket science #n #xfb
11	2016-06-07 15:44:08	2016-06-07 15:00:00	1	I am just wondering about several open issues how to deal with it. So I need to discuss with broad audience #p #xfb
12	2016-06-07 15:59:57	2016-06-07 15:45:00	1	Just found @iCollege_cz study program very interesting for such suitable price with many interesting people and topics to learn #p #xfb
13	2016-06-07 16:34:57	2016-06-07 16:30:00	1	I think I nailed down all the problems and doing final testing of solution. Then I can follow up with discrepancies investigation #p #xfb
14	2016-06-07 17:36:12	2016-06-07 17:15:00	1	Discrepancy in test result found. It's problem with test, actually three different ones, good for us we have correct implementation #p #xfb
15	2016-06-07 18:03:25	2016-06-07 18:00:00	1	When I arrived home I saved the situation with arrow shooten by Noah to roof. I throw it back to ground with broom. #p #xfb
16	2016-06-07 18:54:43	2016-06-07 18:45:00	1	Sitting on the balcony and relaxing Putting in calendar family Friday departure to Czech and arrival back to Swiss twelve days later #p #xfb
17	2016-06-07 19:51:04	2016-06-07 19:30:00	1	Kids are in the bath and dinner in the owen so I can come through the advertisement flyers and rest. We can watch something later #p #xfb
18	2016-06-07 20:40:08	2016-06-07 20:15:00	1	Watching TV shows at @streamCZ and eating dinner. Kids watching story tale as well, so we can relax together with wife. #p #xfb
19	2016-06-07 21:13:23	2016-06-07 21:00:00	1	Following up with movie #creed and eating really good apricots. Kids are in theirs beds so ready to sleep soon. #p #xfb
20	2016-06-07 21:47:44	2016-06-07 21:45:00	1	It's starts to warming up. Stallone showed up fifteen minutes after movie started. But it's good movie for relax straight forward #p #xfb
21	2016-06-07 22:33:37	2016-06-07 22:30:00	-1	Movie is slow and little bit boring, but not completely bad as B class movies. I am waiting for the big fight where is it heading to #n #xfb
22	2016-06-07 23:16:37	2016-06-07 23:15:00	1	At the end it wasn't such bad movie at all. The end was fancy and really thrilling. But I hope they keep it like that without sequel #p #xfb
23	2016-06-08 00:23:31	2016-06-07 23:59:59	1	I did much more improvements to tweets processing so I can add it to github and also follow up with @Fitbit data processing #p #xfb
1	2016-06-08 07:43:41	2016-06-08 07:30:00	1	Wau, when I woke up I can see that my alter ego has more followers and retweets then I have. I would not expect that, but good. #p #xfb
2	2016-06-08 08:17:32	2016-06-08 08:15:00	1	@fitbit when your devices are used for research do you have somewhere in product paper declared precisions? Because it must be good! #p #xfb
3	2016-06-08 09:46:07	2016-06-08 09:45:00	1	Looking at the Swiss Tourism for some hiking trip for next weekend. I cannot find this which I have in my mind, but there are others #p #xfb
4	2016-06-08 10:39:52	2016-06-08 10:30:00	-1	Trying too organize all necessary tasks which has to be included in release. It's many small improvements and that's the problem #n #xfb
5	2016-06-08 11:27:41	2016-06-08 11:15:00	1	It's almost time for lunch. I am really hungry because I had just small cup of cereals with yogurt. I am looking forward for pizza! #p #xfb
6	2016-06-08 12:20:33	2016-06-08 12:00:00	1	We had really good fun with colleagues who have home office and ordered pizza for today. But they came or manage it #p #xfb
7	2016-06-08 12:46:04	2016-06-08 12:45:00	1	Back to the work. I have plenty things which have to be finished. And meanwhile we are discussing hiking possibilities #p #xfb
8	2016-06-08 13:33:43	2016-06-08 13:30:00	1	They reported an error. It's in preproduction where I don't have an access and database is in restore from Friday. It made my day #p #xfb
9	2016-06-08 14:26:10	2016-06-08 14:15:00	1	Another task finished, so I can move forward to another one and kick it through, because this need involvement of many parties #p #xfb
10	2016-06-08 15:18:37	2016-06-08 15:00:00	1	Seems that today is much calmer afternoon compare to another days before. Let's see what happens during next two hours. #p #xfb
11	2016-06-08 15:46:13	2016-06-08 15:45:00	-1	Access for actual task is working. I just need too implement append approach instead complete reload. Which would be most of fun #n #xfb
12	2016-06-08 16:38:21	2016-06-08 16:30:00	1	I had good conversation with colleague about technical design details, because I want to confirm my conclusions #p #xfb
13	2016-06-08 17:19:41	2016-06-08 17:15:00	1	Waiting for the family on the parking next to train station after I came by train from work. We are going to buy some missing stuff #p #xfb
14	2016-06-08 18:07:26	2016-06-08 18:00:00	1	Shopping is done, we have everything what we wanted and even more as usual. Kids have chosen cereal snack balls as snack to airplane #p #xfb
15	2016-06-08 18:50:28	2016-06-08 18:45:00	1	Kids have prepared grilled chicken for dinner and I can taste strong blue cheese with fresh bread. I hope it's good. #p #xfb
16	2016-06-08 19:59:54	2016-06-08 19:30:00	1	I would be grateful when I can exchange four years old company @Dell notebook with @Windows for #MacBook Pro. It's really time #p #xfb
17	2016-06-08 20:30:44	2016-06-08 20:15:00	1	We will watch renewed Top Gear, but meanwhile we are watching TV shows on @streamCZ and relaxing. Kids came to us and they go to bed #p #xfb
18	2016-06-08 21:01:14	2016-06-08 21:00:00	1	Cooking with Mira is really terrible show, but we are still watching it. And together with that we are enjoying water melone #p #xfb
19	2016-06-08 21:49:11	2016-06-08 21:45:00	1	Renewed Top Gear is not bad at all. Lot of jokes. We are laughing a lot and except water melone which wasn't tasty it's good evening #p #xfb
20	2016-06-08 23:00:09	2016-06-08 22:30:00	1	Looking at @GigaScience for template and instructions which I need once I will finish this experiment and will have data to publish #p #xfb
21	2016-06-08 23:17:09	2016-06-08 23:15:00	-1	Thinking about to write article for @GigaScience in TeX, but never did it and I am not sure how my supervisor handle it #n #xfb
1	2016-06-09 07:41:46	2016-06-09 07:30:00	-1	Feeling like beaten dog. I hope shower helps me to woke up, but I need to go sleep earlier today than in two in the morning #n #xfb
2	2016-06-09 08:48:30	2016-06-09 08:15:00	-1	I was running to cough the train and I am terribly wet. I need to dry out during the time before and in the daily status meeting #n #xfb
3	2016-06-09 09:42:15	2016-06-09 09:00:00	1	Discussing technical details about important design tasks and prioritize them with team leader. We need to know what to do next #p #xfb
4	2016-06-09 10:26:30	2016-06-09 09:45:00	1	Everything discussed through and saddle down what have to be established as task in JIRA and we can follow up and finish one by one #p #xfb
5	2016-06-09 10:56:07	2016-06-09 10:30:00	-1	Today I would call day of political correctness, all politically incorrect statements are deleted from bug tracking system, nice #n #xfb
6	2016-06-09 11:24:32	2016-06-09 11:15:00	1	I had big arguing with colleagues about restart ability of data transformation. Internal colleague is really stubborn #p #xfb
7	2016-06-09 12:38:38	2016-06-09 12:00:00	1	Restaurant was today extremely crowded, but we still found the table to eat our lunch in peaceful environment #p #xfb
8	2016-06-09 12:46:38	2016-06-09 12:45:00	1	Searching for options to visualize dependencies in graph. Suitable option for it @Graphviz. I don't have so much data, so no problem #p #xfb
9	2016-06-09 12:54:15	2016-06-09 12:45:00	1	I am really interested what result I get from visualization. What I can see already there is no split between two major parts #p #xfb
10	2016-06-09 13:31:35	2016-06-09 13:30:00	-1	Unfortunately I cannot download @Graphviz because site is not responding. So, I will try later, maybe some maintenance or such issue #n #xfb
11	2016-06-09 14:49:59	2016-06-09 14:15:00	-1	Struggling with integration types. And I cannot find simple append of not existing data yet and no documentation exists at all #n #xfb
12	2016-06-09 15:33:42	2016-06-09 15:00:00	-1	Going to breathe some fresh air since I am starting to have headache from lack of oxygen in the open space #n #xfb
13	2016-06-09 15:58:24	2016-06-09 15:45:00	1	Had good moment on the terrace with colleague and discussing any other topics than work was good to get rid of my headache #p #xfb
14	2016-06-09 16:45:56	2016-06-09 16:30:00	1	Debugging all the solutions and trying to make them functional after I have been successful with first one of them #p #xfb
15	2016-06-09 17:17:27	2016-06-09 17:15:00	-1	Thank you @graphvizit it's it works but with over 1200 relations graphics is terrible to manage and fails because of lack in memory #n #xfb
16	2016-06-09 18:20:03	2016-06-09 18:00:00	1	I have returned back at home. And put kids into shower where they are shower themselves, they love it and I just listen what they do #p #xfb
17	2016-06-09 19:01:51	2016-06-09 18:45:00	1	Friends came over to visit us, drink wine, talk and relax before we go to school have to parent meeting. Wondering what to expect #p #xfb
18	2016-06-09 19:32:24	2016-06-09 19:30:00	1	Sitting at the parents evening which is organized by school. I am really interested what this would be about. #p #xfb
19	2016-06-09 20:17:12	2016-06-09 20:15:00	-1	It's boring as usual but necessary to be here. If it would be presentation for car mechanics it would be every single part per slide #n #xfb
20	2016-06-09 21:39:04	2016-06-09 21:00:00	1	We are back home. The second part of parents teacher meeting was good. Kids are already sleeping and we are watching #Kazma show #p #xfb
21	2016-06-09 21:48:40	2016-06-09 21:45:00	1	I have to say #Kazma is really crazy dude. If it's real then it's good. We are continuing to watch breathless @streamCZ #p #xfb
22	2016-06-09 22:33:21	2016-06-09 22:30:00	1	We are continuing with #Kazma at @streamCZ and like his yes man and fake Jim Carrey. It's bombshell. #p #xfb
23	2016-06-09 23:22:29	2016-06-09 23:15:00	1	Planning trip on Sunday with friend and looking for options. We have chosen twenty kilometers one km up and one and half down #p #xfb
24	2016-06-10 00:34:23	2016-06-09 23:59:59	-1	Trip is routed and planned. Question is what weather will be. I hope in sunny at least acceptable is cloudy with minimum rain #n #xfb
1	2016-06-10 07:43:33	2016-06-10 07:30:00	-1	Today is beautiful morning, I hope the weekend would be the same, but weather forecast said it will rain whole week. #n #xfb
2	2016-06-10 08:19:18	2016-06-10 08:15:00	1	Maya complained girls cannot invite her to theirs birthday, but she invited them. I told her she celebrate today grandma's birthday #p #xfb
3	2016-06-10 09:46:45	2016-06-10 09:45:00	1	Continue with visualization about processes and searching and pointing out by color anomalies. It's fun to confirm college counts #p #xfb
4	2016-06-10 11:14:35	2016-06-10 10:30:00	-1	Uff, it's really tough day when everyone needs to help with something and I need to finish my work as well #n #xfb
5	2016-06-10 11:20:51	2016-06-10 11:15:00	1	Continue with my work and waiting for team leader with lunch. Anyway today will be short day so I need too be quite quick #p #xfb
6	2016-06-10 12:22:38	2016-06-10 12:00:00	1	Having good talk with colleagues about most disgusting foods around the world with inspiration taken from @iDNEScz articles #p #xfb
7	2016-06-10 12:46:01	2016-06-10 12:45:00	1	Testing mappings one by one so I can prepare package today late night. So, it could be ready for including to regular load #p #xfb
8	2016-06-10 13:56:33	2016-06-10 13:30:00	-1	Chasing the error which happened on production which is especially unpleasant because it's quite non deterministic #n #xfb
9	2016-06-10 14:32:43	2016-06-10 14:15:00	1	Going to train and home to take care about family and take them to Basel airport later today. I hope Iva is better, she has cold #p #xfb
10	2016-06-10 15:35:53	2016-06-10 15:00:00	1	I just prepared spaghetti for kids and and during the time when they are eating I need to put suits into the car and then check kids #p #xfb
11	2016-06-10 16:11:46	2016-06-10 15:45:00	1	Everything is ready luggages are in the car and kids are keen to sit in the car and wait till we go how excited they are from trip #p #xfb
12	2016-06-10 18:19:08	2016-06-10 18:00:00	-1	The road to Basel airport was terrible, two traffic jams and terrible stress if we make it on time and right now I need to go back #n #xfb
13	2016-06-10 18:57:21	2016-06-10 18:45:00	1	The way back is much more comfortable because so far it's without traffic jam And I can use tempomat so let the right leg rest a bit #p #xfb
14	2016-06-10 20:01:49	2016-06-10 19:30:00	1	I am back at home and really glad that I can relax. Almost three hours in the car are unpleasant, so I have enough for while #p #xfb
15	2016-06-10 20:39:42	2016-06-10 20:15:00	1	Expecting sms from family if they arrived ok. I hope they did, they are just on the way from German airport to Czech Republic #p #xfb
16	2016-06-10 21:46:11	2016-06-10 21:45:00	1	I am completely tired and hungry right now so let's get some meal from grill and pick up some coke from basement #p #xfb
17	2016-06-10 22:45:10	2016-06-10 22:30:00	1	I prepared for my self chicken breasts with tomatoes and bread and currently watching @JanTuna and his #Enough TV show at @streamCZ #p #xfb
18	2016-06-10 23:32:54	2016-06-10 23:15:00	1	Finalizing day with something sweet: strawberries, hint of powder sugar and mascarpone, yummy. Together with watching another show #p #xfb
19	2016-06-11 00:09:06	2016-06-10 23:59:59	1	Watching famous brands at @streamCZ about @AllBlacks which is really big legend and famous brand. And I am almost ready to go sleep #p #xfb
1	2016-06-11 09:02:26	2016-06-11 09:00:00	1	For Saturday morning is too early to woke up and leave the bed, especially when family is far far away and I have peaceful morning #p #xfb
2	2016-06-11 10:02:30	2016-06-11 09:45:00	1	Alarms and various interactions don't let me continue with sleeping. But I will stay in the bed little bit longer than usual #p #xfb
3	2016-06-11 10:58:23	2016-06-11 10:30:00	1	There is nothing better than lazy morning and stay in bed when family is not at home. I miss them of course but this is compensation #p #xfb
4	2016-06-11 11:32:26	2016-06-11 11:15:00	-1	I need to find something for breakfast. And as I can see there is ugly weather it's dark, windy a raining a lot. Time to stay in bed #n #xfb
5	2016-06-11 12:21:26	2016-06-11 12:00:00	1	After small breakfast I am watching second episode of Top Gear, let's see if it is such good as the first one #p #xfb
6	2016-06-11 12:46:33	2016-06-11 12:45:00	1	Top Gear is perfect. I am currently discussing possibility to plan the trip somewhere when the terrible rain stopped #p #xfb
7	2016-06-11 13:47:05	2016-06-11 13:30:00	1	With have you pushed button sentence in their Africa adventure Mat LeBlanc nailed Top Gear back where it was. Good job! #p #xfb
8	2016-06-11 14:17:37	2016-06-11 14:15:00	1	Writing a blog post for @dspadawan with pro bono, bastard. But what can I do when I am his alter ego and he can manipulate me #p #xfb
9	2016-06-11 15:03:28	2016-06-11 15:00:00	1	I am going to take a nap after that I will prepare for trip and new outdoor shoes testing. Let's hope it will be good weather there #p #xfb
10	2016-06-11 17:04:12	2016-06-11 16:30:00	1	I am going to catch the train to go with friend on some small hiking trip to test my new outdoor shoes for the first time #p #xfb
11	2016-06-11 17:19:11	2016-06-11 17:15:00	1	I am in my daily train, but this time to the main station and then more far. Shoes have some booster because I am feeling faster #p #xfb
12	2016-06-11 18:43:54	2016-06-11 18:00:00	-1	Terrible hiking up the hill in two kilometers four hundred meters up. I am totally swet and exhausted and breathless #n #xfb
13	2016-06-11 19:10:44	2016-06-11 18:45:00	1	Going downhill finally it's better especially when I changed totally wet t-shirt for fleece jacket and I am feeling comfortable #p #xfb
14	2016-06-11 19:38:35	2016-06-11 19:30:00	1	We are down. It was magnificent downhill. I feel good and looking forward to have some good dinner and movie today #p #xfb
15	2016-06-11 20:31:31	2016-06-11 20:15:00	1	With many topics discussion with really good friend we are going down back to the city. Currently moved to valley next to the river #p #xfb
16	2016-06-11 21:02:15	2016-06-11 21:00:00	1	Sitting in the tram back to the city center. Trip was really good even though I almost got heart attack at the beginning #p #xfb
17	2016-06-11 21:53:42	2016-06-11 21:45:00	1	Just arrived home, finally after five hours I am back. Let's do the dinner marinated lamm on grill which I hope would be delicious #p #xfb
18	2016-06-11 22:56:14	2016-06-11 22:30:00	1	Dinner is delicious and I am having it together with House of Cards which is also pretty good. I think today I will sleep like baby #p #xfb
19	2016-06-11 23:28:55	2016-06-11 23:15:00	1	House of Cards has nice plot and interesting progress. After this I need to take shower and go sleep that's how tired I am #p #xfb
20	2016-06-12 00:50:34	2016-06-11 23:59:59	1	After I took the shower and clean up bit the dishes I am back in the bed and relaxing finally. I am pretty tired but satisfied #p #xfb
1	2016-06-12 09:04:45	2016-06-12 09:00:00	1	Continue sleeping just I just feel all the muscles from yesterday trip. We need to go today again. It was really good yesterday #p #xfb
2	2016-06-12 09:50:15	2016-06-12 09:45:00	1	Those three quarters woke ups are unpleasant, but when I didn't sleep in night what can I do. I will come out of the bed soon #p #xfb
3	2016-06-12 10:51:53	2016-06-12 10:30:00	1	I am enjoying time in the bed a lot. Weather isn't better than yesterday, but also not even worse. So, let's see if we plan trip #p #xfb
4	2016-06-12 11:49:50	2016-06-12 11:15:00	1	I finally got from bed and prepared to my self breakfast. Right now I am wondering what I do during afternoon till it's raining #p #xfb
5	2016-06-12 12:02:01	2016-06-12 12:00:00	1	Watching show Looking for leader and going to enjoy water melone. Then I will start work on PhD and maybe plan trip somewhere #p #xfb
6	2016-06-12 13:21:16	2016-06-12 12:45:00	-1	I am going to take a nap before I will do something and then I will prepare something for lunch. It's boring and lazy day #n #xfb
7	2016-06-12 13:31:42	2016-06-12 13:30:00	1	The weather makes me sleepy and I like the idea to stay in bed the whole day, but just a till next alarm and then continue with work #p #xfb
8	2016-06-12 15:11:18	2016-06-12 15:00:00	-1	I need to stay from bed and prepare lunch. And do something otherwise I would not sleep during night and that would be bad #n #xfb
9	2016-06-12 16:53:48	2016-06-12 16:30:00	-1	I am at train station and going to meet with friend to have again funny trip somewhere. It's raining like hell so I hope it stops #n #xfb
10	2016-06-12 17:22:26	2016-06-12 17:15:00	-1	I caught previous bus, but I departured at wrong bus station so I need to go meet my friend somewhere else. I have to say ETH is big #n #xfb
11	2016-06-12 18:05:05	2016-06-12 18:00:00	1	Walking with friend towards long walk and enjoying discussion about many different topics. It's a beautiful weather so far #p #xfb
12	2016-06-12 18:49:11	2016-06-12 18:45:00	1	Waiting in the first third of hike under the the tree until the rain calm down and having a fun with little language differences #p #xfb
13	2016-06-12 19:33:06	2016-06-12 19:30:00	1	We claimed up to the lookout tower to see near and far surrounding today it's not so bad trip as yesterday only vertigo is issue #p #xfb
14	2016-06-12 20:26:32	2016-06-12 20:15:00	1	Finally fulfilled bottle with water and rest a bit so we can continue to the river and to the train station #p #xfb
15	2016-06-12 21:23:17	2016-06-12 21:00:00	-1	We are almost at train station. Friends almost is changing during the time and the journey became annoying because of moskytos #n #xfb
16	2016-06-12 21:57:30	2016-06-12 21:45:00	1	I am finally sitting in the train home. It's direct one hallelujah my legs hurt but I did nearly thirty thousands steps today #p #xfb
17	2016-06-12 23:01:03	2016-06-12 22:30:00	-1	I need to say I am completely tired after more than twenty kilometers walk. I am going to take shower and then something for dinner #n #xfb
18	2016-06-12 23:39:10	2016-06-12 23:15:00	1	I have prepared a dinner and searching for something to watch. Knee and achille heel hurts a lot, but I have my legs up #p #xfb
19	2016-06-13 00:23:43	2016-06-12 23:59:59	1	And with this final tweet today I am ending and going to watch Courier movie and sleep to be fresh tomorrow #p #xfb
1	2016-06-13 08:04:52	2016-06-13 07:30:00	-1	My legs hurt I can barely move. I would like to stay in bed instead go to work. I hope it would be quick working day today #n #xfb
2	2016-06-13 08:16:46	2016-06-13 08:15:00	1	It was fight to get at train station on time. Sometimes the train is late when I need it and today was the case. Good luck. #p #xfb
3	2016-06-13 09:30:01	2016-06-13 09:00:00	1	Gave college clue how to deal with part of his work based on existing metadata and have a good feeling from it. I hope it helps him #p #xfb
4	2016-06-13 09:53:14	2016-06-13 09:45:00	-1	Having quick discussion about implementation and I can get back to my work. It would be difficult day considering I am tired #n #xfb
5	2016-06-13 10:32:05	2016-06-13 10:30:00	1	Stepping into wasp nest and changing implementation a lot so I can reach expected results and finally finish task #p #xfb
6	2016-06-13 11:16:11	2016-06-13 11:15:00	1	After long time I am working on mappings and it's great feeling when I can touch the basics and do something which is not hidden #p #xfb
7	2016-06-13 12:01:53	2016-06-13 12:00:00	1	Waiting for college who should return from meeting and we can for lunch. Tasks is mostly done I just need finish one small part #p #xfb
8	2016-06-13 13:21:47	2016-06-13 12:45:00	1	Returned back from lunch into hurry environment. Lots of tasks has to be solved or discussed. Then I can return to my work #p #xfb
9	2016-06-13 13:52:29	2016-06-13 13:30:00	1	Prepare for tomorrow meeting research about company and technologies and trying to understand what they would need to know from me #p #xfb
10	2016-06-13 14:57:30	2016-06-13 14:15:00	-1	Finishing with task and I would be able to start another one soon. I also need to do planning which is little bit boring #n #xfb
11	2016-06-13 15:27:49	2016-06-13 15:00:00	-1	Struggling with the last task in row and I would need to refactor it to two separate ones to make it functional. #n #xfb
12	2016-06-13 16:10:45	2016-06-13 15:45:00	1	Refactoring done, but there is one more task which has to be discussed with modeler because model incomplete #p #xfb
13	2016-06-13 16:33:38	2016-06-13 16:30:00	-1	Really huge discussions about @LinkedIn was bought by @Microsoft are funny with one sad result only: LinkedIn is dying since today #n #xfb
14	2016-06-13 17:39:38	2016-06-13 17:15:00	-1	I am out of the shit hole and I am glad to that. We found with colleague some dirt before we left so I am quite pissed off #n #xfb
15	2016-06-13 18:09:20	2016-06-13 18:00:00	-1	I just got wet when I need to went through heavy rain from grocery store at home. It's good that I am near, but still it's cold #n #xfb
16	2016-06-13 19:17:08	2016-06-13 18:45:00	1	Tuna fish for dinner was mysterious buy and I need to enjoy it with the newest episode of Game of Thrones. It would be nice evening #p #xfb
17	2016-06-13 19:37:49	2016-06-13 19:30:00	1	Dinner if eaten and I can continue watch. Then I will work on something related to PhD. And check the score from previous assignment #p #xfb
18	2016-06-13 20:29:22	2016-06-13 20:15:00	1	Water melone eaten too. I feel good and continue watching the show. The episode is heading slowly to the end. #p #xfb
19	2016-06-13 21:31:02	2016-06-13 21:00:00	1	I am absorbed by @Fitbit API implementation that I forgot to tweet. Anyway I need to email to API support for intraday heart rate #p #xfb
20	2016-06-13 21:46:56	2016-06-13 21:45:00	1	Wonderful I somehow managed to get heart rate intraday with minute period so it would be great to have it per second #p #xfb
21	2016-06-13 23:16:34	2016-06-13 23:15:00	1	Trying to figure out the @fitbit life cycle with refresh tokens when they are close to expire. This is how to get hands dirty #p #xfb
22	2016-06-14 00:22:12	2016-06-13 23:59:59	1	I have finally first detailed data from @fitbit and I am really excited because it copy activity what I have done during weekend #p #xfb
1	2016-06-14 07:38:51	2016-06-14 07:30:00	-1	Morning is always terrible time before shower wake me up. Today am am little bit nervous because I have Data Engineer interview #n #xfb
2	2016-06-14 08:28:31	2016-06-14 08:15:00	-1	Going by the train, but today not to work, but to meeting with headhunter and interview. Nervozity is still here, but it disappears #n #xfb
3	2016-06-14 09:03:26	2016-06-14 09:00:00	-1	Waiting for the headhunter. He got message twenty minutes ago, but no response. I am wondering what happened with elementary decency #n #xfb
4	2016-06-14 11:27:14	2016-06-14 11:15:00	1	It was really good interview with great opportunity in Big Data and Data Science especially connection with Google technologies #p #xfb
5	2016-06-14 12:07:12	2016-06-14 12:00:00	1	Finally having lunch at least the baguette and muffin in cafeteria. Meanwhile we discuss necessary topics with colleagues #p #xfb
6	2016-06-14 12:51:53	2016-06-14 12:45:00	-1	Sitting back on my place and working on the tasks which are necessary finish till the end of this week. I am little bit tired. #n #xfb
7	2016-06-14 13:31:26	2016-06-14 13:30:00	1	Trying to help college with debugging his code which is originally my working version, but this time completely refactored in Java #p #xfb
8	2016-06-14 14:17:30	2016-06-14 14:15:00	-1	I need to go sleep at home today I am really tired and I need to rest a bit. First what I will do back home would be go to sleep #n #xfb
9	2016-06-14 15:29:02	2016-06-14 15:00:00	-1	Task is heading to the end and I am still feeling really tired and looking forward to be home and have at least one or two hours nap #n #xfb
10	2016-06-14 15:46:42	2016-06-14 15:45:00	1	Optimizing existing solutions. Then I will be ready to deploy it to different environment to test the functionality independently #p #xfb
11	2016-06-14 16:41:30	2016-06-14 16:30:00	1	After break I can return to work and start with deployment. I expect lot of fun and on top of that lot of work #p #xfb
12	2016-06-14 18:00:52	2016-06-14 18:00:00	-1	It's almost time to go home, but I need to retest one thing and deploy it to another environment. Some more fun. #n #xfb
13	2016-06-14 18:47:22	2016-06-14 18:45:00	1	I just went out from the train and going finally home. Today was interesting day I need to admit. And I am looking forward for relax #p #xfb
14	2016-06-14 20:14:39	2016-06-14 19:30:00	1	I have wonderful dinner tuna fish with olives and baggete. And I can finally relax and don't care about anything else #p #xfb
15	2016-06-14 20:37:06	2016-06-14 20:15:00	1	I am going to take a nap and then I will continue work on PhD. I don't know yet on what I will work today #p #xfb
16	2016-06-14 22:25:34	2016-06-14 21:45:00	-1	I just woke up from nap. Today I think I will not be on the track with tweets, but what can I do. #n #xfb
17	2016-06-14 22:46:22	2016-06-14 22:30:00	1	I am totally awake now and watching TV show on @streamCZ about famous unknown people which is always interesting #p #xfb
18	2016-06-14 23:39:26	2016-06-14 23:15:00	1	Returned from shower and feeling much better after nap and totally wrong woke up. I will finish my blog post and start new one #p #xfb
19	2016-06-15 00:27:10	2016-06-14 23:59:59	1	Upgrading necessary Python packages to be able follow up with already implemented code when I migrated from Python version 2 to 3 #p #xfb
1	2016-06-15 07:34:30	2016-06-15 07:30:00	1	I just woke up. I need to restart my self under the shower. Today seems to be better day than yesterday it's not raining at least #p #xfb
2	2016-06-15 08:17:33	2016-06-15 08:15:00	1	Today was walk to train station more or less calm. And it's also good weather not raining and not so much hot which I like. #p #xfb
3	2016-06-15 09:17:30	2016-06-15 09:00:00	1	Running around and solving and advising many problems in parallel. I need to make prioritization to solve it one by one #p #xfb
4	2016-06-15 10:00:24	2016-06-15 09:45:00	1	Extensive discussions are happening here about many technical things. But have made conclusions and I can continue work #p #xfb
5	2016-06-15 10:49:30	2016-06-15 10:30:00	1	Deployment of yesterday task is finally finished and I can continue with different task from priority queue. Hallelujah #p #xfb
6	2016-06-15 11:17:01	2016-06-15 11:15:00	1	Everything around calmed down maybe it's given by that most of the people left to lunch already. So, I have peaceful place to work #p #xfb
7	2016-06-15 12:04:03	2016-06-15 12:00:00	1	Lot of fun with colleagues on terrace where we relax between work and work and enjoying sun and small talk #p #xfb
8	2016-06-15 13:31:38	2016-06-15 13:30:00	-1	Checking the planning with team leader and think what is missing. I don't know from top of my head but there is definitely something #n #xfb
9	2016-06-15 14:56:44	2016-06-15 14:15:00	1	I had a brainstorming about technical solution of stage housekeeping with team leader and going to implement it accordingly #p #xfb
10	2016-06-15 15:24:45	2016-06-15 15:00:00	1	Searching for data in JIRA about what was done and in which Sprint to be able prepare some statistics for Sprint review presentation #p #xfb
11	2016-06-15 16:30:53	2016-06-15 16:30:00	1	Finalizing investigation and moving to the another task which has priority. Tomorrow I need to go into detail of research #p #xfb
12	2016-06-15 18:04:35	2016-06-15 18:00:00	1	I am drinking beer with colleagues out of the work and enjoying the good weather and fresh air with freedom #p #xfb
13	2016-06-15 19:14:23	2016-06-15 18:45:00	1	I am back at home. Laundry is in the wash machine and I can finally prepare something for dinner and then relax. #p #xfb
14	2016-06-15 20:54:01	2016-06-15 20:15:00	1	Second wash machine is filled and I am relaxing and watching various TV shows at @streamCZ especially #jidlosro #p #xfb
15	2016-06-15 21:05:59	2016-06-15 21:00:00	-1	This rainy weather makes me really sleepy, last few days I am unusually tired. Today I need to keep till the last dryer is finished #n #xfb
16	2016-06-15 22:12:18	2016-06-15 21:45:00	1	I am little bit late with tweeting, but dish and laundry is organized back and garbage is in disposal place, well done #p #xfb
17	2016-06-15 22:33:16	2016-06-15 22:30:00	-1	So, it's again time to go to laundry room and do the typical dancing between wash machine and dryer plus two floors up and down #n #xfb
18	2016-06-15 23:18:57	2016-06-15 23:15:00	1	Back to PhD study. Together with listening @MajkSpirit #PrimeTime and admire his spirit and big motivation especially in this song #p #xfb
1	2016-06-16 07:34:47	2016-06-16 07:30:00	1	Yesterday was really terrible day for tweeting. I expect to have again lower than twenty tweets. Let's get better today #p #xfb
2	2016-06-16 08:32:36	2016-06-16 08:15:00	1	Nearly at work. I just need to buy some and ideally cereal breakfast upstairs in cafeteria. I hope they have something delicious #p #xfb
3	2016-06-16 09:31:38	2016-06-16 09:00:00	1	Helped college a bit and right now I am going to improve yesterday's research about how much work we did per Sprint. #p #xfb
4	2016-06-16 09:58:38	2016-06-16 09:45:00	1	I am going to meeting about logs transfer from one platform to another. I am curious what would be the additional requirements #p #xfb
5	2016-06-16 10:59:09	2016-06-16 10:30:00	1	It was really good meeting with pleasant technic guy who has been surprised how much we have and how much access he should get #p #xfb
6	2016-06-16 11:54:52	2016-06-16 11:15:00	1	Went to lunch to have at least one bright point in day. No, I am joking. Today is really good day so far. #p #xfb
7	2016-06-16 12:46:44	2016-06-16 12:45:00	-1	I am back to my place and I can work. Toda is lot of excitement with guys who have ridiculous requirements about irrelevant things #n #xfb
8	2016-06-16 14:15:54	2016-06-16 14:15:00	-1	Returned from meeting and have full list of tasks which I need to help other team. I need to write it down quickly to satisfy them #n #xfb
9	2016-06-16 15:12:17	2016-06-16 15:00:00	-1	Consulting many many things around in the same time so I don't have time to do my own work. I need to take a break #n #xfb
10	2016-06-16 16:03:12	2016-06-16 15:45:00	1	I got positive feedback from Tuesday interview so I am really impressed because it was almost one and half hour monolog from my side #p #xfb
11	2016-06-16 17:30:10	2016-06-16 17:15:00	-1	I am finally handling everything and can return to my own work. But I will not leave work before six thirty or seven #n #xfb
12	2016-06-16 18:02:33	2016-06-16 18:00:00	-1	Yesterday's analysis enhanced about all missing data and get such impressive overview that my team leader is afraid to present it #n #xfb
13	2016-06-16 18:47:07	2016-06-16 18:45:00	1	I am interested about detail data which I got by current analysis enhancement about how much time we spent and how much we delivered #p #xfb
14	2016-06-16 19:44:02	2016-06-16 19:30:00	-1	I am back at home. It's not nice welcome, because flat is empty, dark and cold. Outside is cloudy and raining. I miss the family. #n #xfb
15	2016-06-16 20:27:55	2016-06-16 20:15:00	1	Cooking lamb steak for dinner with fresh bread and olives. My mood is better since I got invitation from friends for tomorrow visit #p #xfb
16	2016-06-16 21:05:34	2016-06-16 21:00:00	1	Dinner was excellent and I can relax with some TV shows. Based on the photos have kids magnificent vacation with grandparents #p #xfb
17	2016-06-16 21:47:53	2016-06-16 21:45:00	1	I am watching third episode of Top Gear and enjoying it together with relax in the bed. While the rain drumming on the window ledge #p #xfb
18	2016-06-16 22:34:13	2016-06-16 22:30:00	1	Got the email from @edXOnline about introduction to Apache Spark and I have sign up. So, let's take look what's this about #p #xfb
19	2016-06-16 23:17:23	2016-06-16 23:15:00	1	I haven't been in @edXOnline long time so I am little bit confused about two layers with lecture and lab, but I got used to it #p #xfb
20	2016-06-17 00:53:01	2016-06-16 23:59:59	1	I had wonderful @Skype call with sister which I haven't seen long time and I have also ordered magnificent gin which she bring to me #p #xfb
1	2016-06-17 07:43:34	2016-06-17 07:30:00	1	I don't want to go out from bed. I want to sleep little bit longer. I am glad it's Friday I am going to visit friends afternoon #p #xfb
2	2016-06-17 08:37:38	2016-06-17 08:15:00	1	Sharing gossips about my family with my wife which I got from yesterday Skype with sister. It's funny how connected we are with her #p #xfb
3	2016-06-17 09:36:48	2016-06-17 09:00:00	1	Finally I had breakfast and I can go finish all the tasks related to this sprint and go home enjoy the weekend. #p #xfb
4	2016-06-17 10:21:21	2016-06-17 09:45:00	1	Urgent solutions needs special treatments so I got one and I performed one. Little stress in the Friday morning is not bad #p #xfb
5	2016-06-17 11:12:46	2016-06-17 10:30:00	-1	Shity things return like boomerang. Problem is mostly I need to clean up some else's shit and that's I hate a lot #n #xfb
6	2016-06-17 13:31:21	2016-06-17 13:30:00	1	I am such involved into analysis of data that I forgot to tweet. Anyway analysis looks good and I think we can present it! #p #xfb
7	2016-06-17 14:56:32	2016-06-17 14:15:00	1	Analysis was accepted with high appreciation and I need to improve graphics of visualizations and add some more statistics #p #xfb
8	2016-06-17 15:28:18	2016-06-17 15:00:00	1	Analysis almost finished for publication and I can return to my original work. Just for the shirts time because it's Friday #p #xfb
9	2016-06-17 16:19:07	2016-06-17 15:45:00	1	Trying to figure out dynamic stored procedure and run the house keeping process inside. Just Friday afternoon fun nothing else #p #xfb
10	2016-06-17 16:50:35	2016-06-17 16:30:00	-1	Struggling with stored procedure and cursor and fetch data dynamically. I need to ask college if he can help me #n #xfb
11	2016-06-17 17:36:47	2016-06-17 17:15:00	-1	I somehow managed stored procedures with colleagues help and I need to ask about rights to run it. That's terrible part. #n #xfb
12	2016-06-17 18:01:17	2016-06-17 18:00:00	1	I have arrived home. I will change and slowly go to the friends for visit. I am curious what they prepare for dinner #p #xfb
13	2016-06-17 18:46:41	2016-06-17 18:45:00	1	I am on my way to the friends. If it goes like last time it would be long night with many super topics and great experience #p #xfb
14	2016-06-17 20:14:01	2016-06-17 19:30:00	1	I had wonderful dinner by friends. And currently have really good talk about everything what is going around us. #p #xfb
15	2016-06-17 21:17:47	2016-06-17 21:00:00	1	I borrowed drill for drilling holes in the wall to be able to hang out several photos before the family return to be surprised #p #xfb
16	2016-06-17 22:00:02	2016-06-17 21:45:00	1	We are discussing ski, shoes and other equipment, different brands and accessories and it's a lot of knowledge and experience #p #xfb
17	2016-06-17 22:49:59	2016-06-17 22:30:00	1	Topic are moving to the delicious themes as we are enjoying moment and we have more alcohol in out veins. That's a big #p #xfb
18	2016-06-17 23:29:54	2016-06-17 23:15:00	-1	Discussing school system in Switzerland and it's really interesting and sometimes illogical, but every country has differences #n #xfb
19	2016-06-18 00:47:54	2016-06-17 23:59:59	1	We have nice discussion about politics. Little bit politically incorrect, but funny. Lot of incredible opinions #p #xfb
1	2016-06-18 12:16:09	2016-06-18 12:00:00	1	Have a party till five in the morning isn't such good idea as it was fifteen years ago. But, it was fun in Friday #p #xfb
2	2016-06-18 13:04:44	2016-06-18 12:45:00	1	I need to sleep little bit longer. So one more hour and then will do something reasonable. Maybe drilling the holes for pictures #p #xfb
3	2016-06-18 13:45:00	2016-06-18 13:30:00	1	I am woke up and planning what to eat for lunch and what trip we do today. I am going to order pizza and then little bit clean up #p #xfb
4	2016-06-18 14:53:06	2016-06-18 14:15:00	-1	I have been running to catch the train in the train station. Uff, ugly. I feel like my heart goes out and say hello to me outside #n #xfb
5	2016-06-18 15:03:04	2016-06-18 15:00:00	-1	I caught train and going to transfer station to tram. It starts raining like hell I hope it's just local and haven't last long #n #xfb
6	2016-06-18 16:03:18	2016-06-18 15:45:00	-1	We are on the trip up hill to Uetliberg. It's not such heavy as the last week so practically ok. Just a rain is annoying #n #xfb
7	2016-06-18 16:36:29	2016-06-18 16:30:00	1	We are almost on the top. It was some effort, but pleasant to get up to here. I have really good FL feeling from it today #p #xfb
8	2016-06-18 17:23:16	2016-06-18 17:15:00	1	Since it's raining a lot we reach the top and we are going back to the city. It would be the opportunity to go shop some groceries #p #xfb
9	2016-06-18 18:01:45	2016-06-18 18:00:00	1	I am back at main station on the way home already. The sun is shining here downtown. I am going to catch the train #p #xfb
10	2016-06-18 19:01:30	2016-06-18 18:45:00	1	I finally have dinner and sitting. What a great feeling. I will rest a bit and then I will maybe go shopping for next week #p #xfb
11	2016-06-18 19:41:19	2016-06-18 19:30:00	-1	I am relaxing with watching TV shows on @streamCZ. And then I will go shopping. I don't want to go, but it's necessary #n #xfb
12	2016-06-18 20:32:25	2016-06-18 20:15:00	1	I am watching movie from 2009 The Boat That Rocked which is kind of nostalgia. It remained me yesterday my friends #p #xfb
13	2016-06-18 21:02:52	2016-06-18 21:00:00	-1	Talking to my wife over hangouts and miss her and our two little ones. They probably forget on us, vacation is definitely perfect #n #xfb
14	2016-06-18 23:14:32	2016-06-18 22:30:00	-1	It starts to be really annoying to follow up some schedule with tweeting every forty-five minutes I am completely forgetting do that #n #xfb
15	2016-06-18 23:24:46	2016-06-18 23:15:00	1	Movie is over and it's time to do some work. And then go sleep. But question is what time which I don't know, will see. #p #xfb
16	2016-06-19 00:15:30	2016-06-18 23:59:59	-1	Trying to understand Brill Tagger and it would not be easy to make it functional. But I need to because it's a part of assignment #n #xfb
1	2016-06-19 09:17:16	2016-06-19 09:00:00	-1	I forgot to charge Fitbit so I need to do that during day which is unpleasant, because I will loose some data #n #xfb
2	2016-06-19 10:26:17	2016-06-19 09:45:00	1	I love Sundays when I can sleep longer and then is still enough time have fun whole day. Even if it is raining I have planty ideas #p #xfb
3	2016-06-19 11:06:05	2016-06-19 10:30:00	1	I finally woke up and had breakfast and I want something sweet and tasty Then I will measure spots where to drill holes for pictures #p #xfb
4	2016-06-19 11:45:51	2016-06-19 11:15:00	1	I am still in bed and playing very nice game. Had a quick chat with my wife to say her good morning and looking forward for see her #p #xfb
5	2016-06-19 12:32:25	2016-06-19 12:00:00	1	I just realized that split file to three parts by all the possible ways is permutation, so split limits remains the same. Awsome #p #xfb
6	2016-06-19 13:08:32	2016-06-19 12:45:00	-1	I am lazy today. I need to start do something. At least drilling and then clean up apartment and shopping. But do nothing is sweet #n #xfb
7	2016-06-19 14:01:31	2016-06-19 13:30:00	1	Let's get out of the bed and measure the spots for pictures. I hope family will be nicely surprised when they return #p #xfb
8	2016-06-19 14:22:27	2016-06-19 14:15:00	1	Wau, this drill is astonishing how such small tool can have such power. I am amazed it's like a beast. It will be easy work #p #xfb
9	2016-06-19 15:13:12	2016-06-19 15:00:00	1	Six from nine holes drilled down. It looks good and so far nobody from neighborhood complain yet and it's Sunday interesting #p #xfb
10	2016-06-19 16:14:53	2016-06-19 15:45:00	1	Drilling finished. All nine holes is done and all nine pictures is on the wall. I am going to take a shower and then to downtown #p #xfb
11	2016-06-19 16:49:43	2016-06-19 16:30:00	1	I am almost ready go out. So, just pack several things and I can go to catch train and little bit walk around river #p #xfb
12	2016-06-19 17:48:11	2016-06-19 17:15:00	1	After I did shopping in the overcrowded grocery store I am on the way around the river to my friends office circa three kilometers #p #xfb
13	2016-06-19 18:01:17	2016-06-19 18:00:00	1	It's like de ja vu go around the river where we have been one year ago. And weather is not bad, even the rain shower stopped #p #xfb
14	2016-06-19 19:06:02	2016-06-19 18:45:00	1	Having tour through friends work place and currently going around the river to walk several kilometers more. #p #xfb
15	2016-06-19 19:34:30	2016-06-19 19:30:00	1	Walking around river and discussing lot of technical topics with friend and enjoying Sunday afternoon in nature #p #xfb
16	2016-06-19 20:24:25	2016-06-19 20:15:00	-1	I am in the bus exchanged for the tram confused what is happening, because tram should took me downtown. Right now correctly #n #xfb
17	2016-06-19 21:20:55	2016-06-19 21:00:00	-1	I am almost home. I have nearly twenty thousand steps and my leg hurts under the knee. I have enough of movement today #n #xfb
18	2016-06-19 21:50:51	2016-06-19 21:45:00	1	I am preparing lamb steak for dinner with fresh bread and olives. And I will look for some movie wich I can relax with #p #xfb
19	2016-06-19 23:18:58	2016-06-19 23:15:00	1	Watching Sicario movie and relaxing in the bed. I am going to take a water melone and then I need to collect garbage #p #xfb
20	2016-06-20 01:02:10	2016-06-19 23:59:59	1	The movie is really good. It's showing the things how they are naked and raw. I even don't noticed how late already is #p #xfb
1	2016-06-20 07:37:06	2016-06-20 07:30:00	1	And when you woke up after two rainy days into sunny morning it's most likely Monday. Satisfaction is I won weekly step challenge #p #xfb
2	2016-06-20 08:26:40	2016-06-20 08:15:00	1	I am in the later train today. I hope status isn't because it's Sprint review day and usually it's most lazy day in Sprint #p #xfb
3	2016-06-20 09:14:44	2016-06-20 09:00:00	1	As I wished daily status is not today. So, I can continue with work without stress and wait till our team presentation #p #xfb
4	2016-06-20 10:05:53	2016-06-20 09:45:00	-1	I am doing the data load analysis on pre-production which is tricky without access over the shoulder some else #n #xfb
5	2016-06-20 10:41:19	2016-06-20 10:30:00	1	Sitting on the Sprint review meeting and it's one presentation before our team presentation. It's interesting what our colleges did #p #xfb
6	2016-06-20 11:27:30	2016-06-20 11:15:00	1	Meeting is over so it's time to go to have lunch finally. After really poor snickers for breakfast it's good idea I am really hungry #p #xfb
7	2016-06-20 12:21:08	2016-06-20 12:00:00	1	I am back from lunch and enjoying sun and blueberry muffin at terrace. I am following with ongoing problems #p #xfb
8	2016-06-20 13:03:41	2016-06-20 12:45:00	-1	Investigating of missing data which are in the source, but not in target. It's unusual because it's not about records but attributes #n #xfb
9	2016-06-20 14:51:13	2016-06-20 14:15:00	-1	Solving many things in parallel like usual and forgetting tweeting and thinking how to debug stored procedures that it starts work #n #xfb
10	2016-06-20 15:18:42	2016-06-20 15:00:00	1	I got good idea to move in ODI procedures which is much convenient for me and I like the idea, because it's much smooth #p #xfb
11	2016-06-20 15:48:03	2016-06-20 15:45:00	1	It's implemented, just rights are missing. What have took one full day and it wasn't fully finished it took cca twenty minutes now #p #xfb
12	2016-06-20 16:10:49	2016-06-20 15:45:00	1	Organizing meeting with collegue about his bachelor thesis topic for tomorrow and focusing on some other task because I am blocked #p #xfb
13	2016-06-20 16:32:12	2016-06-20 16:30:00	1	It's approaching time to go home, but I have still planty to do. I think I will leave to go inline skating which love #p #xfb
14	2016-06-20 17:37:58	2016-06-20 17:15:00	1	Package given to post and shopping is done I have water melone and steak for dinner so I can take bus and finally go home #p #xfb
15	2016-06-20 18:35:48	2016-06-20 18:00:00	1	I am at home. I changed cloth and hurry to go inline skating. I am looking forward for it. Just planning meet up with friend #p #xfb
16	2016-06-20 19:14:12	2016-06-20 18:45:00	1	I have arrived to parking place near lake and going to take inline skates and enjoy it. Just waiting for friend when he arrives #p #xfb
17	2016-06-20 20:27:44	2016-06-20 20:15:00	1	I am in the middle of inline skating and it's difficult first time after more than year, but I like it a lot and enjoying it #p #xfb
18	2016-06-20 21:17:56	2016-06-20 21:00:00	1	Inline skating is over It was long and difficult but I feel good, really good. Let's go home to have dinner with watching some show #p #xfb
19	2016-06-20 21:48:56	2016-06-20 21:45:00	1	I am back from inline skating and I am going to return drill to friends who lant it to me. It's just there and back #p #xfb
20	2016-06-20 22:42:44	2016-06-20 22:30:00	1	When I returned drill I got invitation to have good conversation with friend and he prepared for me tonic with gin #p #xfb
21	2016-06-20 23:17:00	2016-06-20 23:15:00	-1	Many topics are discussed with friend over gin tonic and I am little bit drunk. I need to go home to have dinner #n #xfb
1	2016-06-21 02:26:22	2016-06-20 23:59:59	1	I am almost going to sleep just finish watching last episode Game of Thrones which is expected Battle of the Bastards #p #xfb
2	2016-06-21 07:40:32	2016-06-21 07:30:00	-1	After yesterday late night gin with tonics I feel even more tired not because of alcohol, but because late go to bed time #n #xfb
3	2016-06-21 08:26:07	2016-06-21 08:15:00	1	Cougth second train in little bit hurry. And I am still tired so I need to find out some good breakfast today to get ready #p #xfb
4	2016-06-21 09:11:00	2016-06-21 09:00:00	1	I have arrived to work late because replacement for tram doesn't exist and I didn't know which bus to choose But it wasn't such late #p #xfb
5	2016-06-21 09:57:31	2016-06-21 09:45:00	1	Trying to help college with little bit complex solution and figuring out how I have done it almost year ago #p #xfb
6	2016-06-21 11:08:10	2016-06-21 10:30:00	1	After many discussions I am back at my table to be able to process all their outputs from those discussions and write it down #p #xfb
7	2016-06-21 11:20:22	2016-06-21 11:15:00	-1	Did the test on one correction in source system and found out there is no correction at all. What surprise actually not at all #n #xfb
8	2016-06-21 12:25:23	2016-06-21 12:00:00	1	I have returned back from lunch with delicious risotto and strawberries with cream and then pleasant conversation with colleagues #p #xfb
9	2016-06-21 13:32:12	2016-06-21 13:30:00	1	Sitting with colleague and discussing ideas about one design topic which I have investigated and currently we proofing it works #p #xfb
10	2016-06-21 14:20:54	2016-06-21 14:15:00	1	Back to my work and finally have solution for this design question so I can write it down into document and give it to developer #p #xfb
11	2016-06-21 15:30:15	2016-06-21 15:00:00	-1	Kicking through the solution for college and finding out that I am missing rights so I need to go to admin which is always painful #n #xfb
12	2016-06-21 16:19:49	2016-06-21 15:45:00	-1	Running around and consulting lot of stuff in parallel and don't have time for my own work which is exhausting. #n #xfb
13	2016-06-21 17:44:47	2016-06-21 17:15:00	1	I nailed it down and finished external stored procedure and run it. Because my role had needed rights already. Feel good #p #xfb
14	2016-06-21 18:17:07	2016-06-21 18:00:00	-1	Debugging the procedure and cannot find error. This is really good evening in work and I need to go shopping #n #xfb
15	2016-06-21 19:02:22	2016-06-21 18:45:00	-1	Leaved work with not working code. The morning is always better for solving such issues with fresh mind. And I need to rest a bit. #n #xfb
16	2016-06-21 19:46:22	2016-06-21 19:30:00	1	I need to take a car and go to shipping mall to buy some groceries because family is return back tomorrow #p #xfb
17	2016-06-21 20:16:50	2016-06-21 20:15:00	-1	I am in the shopping center which I don't like alone, but family will be tired when they arrive tomorrow so I need to do it today #n #xfb
18	2016-06-21 21:37:56	2016-06-21 21:00:00	1	I am back at home from shopping. Fridge and wardrobe are full of groceries and I am finished with dinner. I can relax a bit #p #xfb
19	2016-06-21 22:32:36	2016-06-21 22:30:00	1	Had discussion with colleague student from University about his bachelor thesis and returning back to rest a bit with water melone #p #xfb
20	2016-06-21 23:19:40	2016-06-21 23:15:00	1	I am in the middle of cleaning up the flat. I don't like the clean up but it has to be done because family is coming back tomorrow #p #xfb
21	2016-06-22 01:33:45	2016-06-21 23:59:59	1	Everything is cleaned up and organized back where it was and I am ready to go sleep and look forward to pickup kids and wife #p #xfb
1	2016-06-22 07:42:16	2016-06-22 07:30:00	-1	It's better morning than yesterday, but I still want to sleep more And it's stressful day because need to do work and pick up family #n #xfb
2	2016-06-22 08:19:36	2016-06-22 08:15:00	1	After little morning hurry I took the direct train to work so everything is perfect. I can withdraw money, buy breakfast and go work #p #xfb
3	2016-06-22 09:17:31	2016-06-22 09:00:00	1	Going to close several tasks to release bit my queue and I also delegated few of them to colleges so good approach to nail it down #p #xfb
4	2016-06-22 10:06:47	2016-06-22 09:45:00	1	Going to order pizza for lunch. Let's see if it is still possible or it's too late to do that. And it's possible that's great #p #xfb
5	2016-06-22 10:38:02	2016-06-22 10:30:00	1	Finally setup the additional components to JIRA and helped the colleague to fix his problem and I can do my work #p #xfb
6	2016-06-22 12:13:11	2016-06-22 12:00:00	1	It's time for lunch. Let's go to have pizza and strawberries with cream to enjoy the summer outside in patio. Today it's really warm #p #xfb
7	2016-06-22 13:25:18	2016-06-22 12:45:00	1	I have enjoyed pizza downstairs and strawberries with cream on the terrace with coworker and friend and it was good time #p #xfb
8	2016-06-22 13:47:03	2016-06-22 13:30:00	1	Fixing one task by another. It's starts to be really hot today. I need to buy some beverages for family when before I pick them up #p #xfb
9	2016-06-22 14:19:59	2016-06-22 14:15:00	-1	Having big arguing about Windows configuration and trying to figure out solution which would be acceptable by all parts #n #xfb
10	2016-06-22 15:25:59	2016-06-22 15:00:00	1	I had finished what I can and right now going home to take the car and go to Basel airport pick up the family. It will be lot of fun #p #xfb
11	2016-06-22 15:47:28	2016-06-22 15:45:00	1	I needed to change because I have been totally swet and right now I am slowly going drive to Basel it's still two hours in advance #p #xfb
12	2016-06-22 17:51:25	2016-06-22 17:15:00	1	I have arrived to the airport on time. The airplane should arrive any minute it's perfect. I am looking forward to see them already #p #xfb
13	2016-06-22 18:14:32	2016-06-22 18:00:00	1	I have picked up family and kids are sharing all the memories and experiences and we need to go back home #p #xfb
14	2016-06-22 19:55:06	2016-06-22 19:30:00	1	We are back at home. Three hours in the car was enough for long time. Maybe tomorrow when we will go for grocery shopping #p #xfb
15	2016-06-22 20:37:56	2016-06-22 20:15:00	1	Taking a shower was brilliant idea especially after three hours in car. Kids also took shower and currently watching story #p #xfb
16	2016-06-22 21:15:45	2016-06-22 21:00:00	1	Eating second pizza today and watching again eight episode Game of Thrones finally together with my wife. What a pleasant moment #p #xfb
17	2016-06-22 21:56:37	2016-06-22 21:45:00	1	Watching Game of Thrones when Filip started to crying that he misses his car models and he wants them back He can buy something else #p #xfb
18	2016-06-22 23:08:37	2016-06-22 22:30:00	1	Watching again the last broadcasted episode of Game of Thrones and battle is epic. We are looking forward for next episodes. #p #xfb
19	2016-06-23 00:01:38	2016-06-22 23:59:59	1	Working on the tasks which I haven't finished during afternoon when I left office early And I am almost finished so I can sleep soon #p #xfb
1	2016-06-23 07:34:35	2016-06-23 07:30:00	1	Nice morning with family around again. So, it's nice double. And was good sleeping so it's even better. Maybe I get porridge to work #p #xfb
2	2016-06-23 08:18:50	2016-06-23 08:15:00	1	Every morning on the way to train station I meet unknown guy Since we met every morning we started to say good morning to each other #p #xfb
3	2016-06-23 09:08:41	2016-06-23 09:00:00	1	After status I had breakfast and currently going to support new part of our team with framework from us. I hope it goes smoothly #p #xfb
4	2016-06-23 10:01:54	2016-06-23 09:45:00	1	We just had very productive dialog with colleague about issues with delivered components needed for their work which we identified #p #xfb
5	2016-06-23 11:13:17	2016-06-23 10:30:00	-1	Trying to investigate and describe the issue for college who will trying to test it and fix it that we are able to provide solution #n #xfb
6	2016-06-23 11:44:13	2016-06-23 11:15:00	1	Had a great lunch and currently going to enjoy strawberries with cream which is reality delicious desert to terrace with colleague #p #xfb
7	2016-06-23 12:11:42	2016-06-23 12:00:00	1	Back at office with feeling that we are heading somewhere since we have production line with college I am designing he is developing #p #xfb
8	2016-06-23 13:05:07	2016-06-23 12:45:00	1	Trying to finish one by one unfinished task in the queue based on how close are to be finished Then I need to work base on priority #p #xfb
9	2016-06-23 13:53:04	2016-06-23 13:30:00	1	Help college to establish java environment and implement java class which is then used inside database. It's thrilling experience #p #xfb
10	2016-06-23 14:23:28	2016-06-23 14:15:00	-1	College doesn't belive java class functionality which is kind of annoying, but he somehow find that is what he needs #n #xfb
11	2016-06-23 15:05:33	2016-06-23 15:00:00	1	We had a break where college invited me for ice cream because I helped him to solve his issue. So I am glad about such appreciation #p #xfb
12	2016-06-23 16:19:27	2016-06-23 15:45:00	-1	Supporting college from different team about our framework which we are trying to adapt on their solutions. It's difficult #n #xfb
13	2016-06-23 16:34:02	2016-06-23 16:30:00	1	I got unexpected call from headhunter that I am going to second round to this data science position. With interview next week #p #xfb
14	2016-06-23 17:22:37	2016-06-23 17:15:00	-1	Going from train station and it's such hot that it's possible to see how the things are melting down including my shoes on asphalt #n #xfb
15	2016-06-23 18:16:34	2016-06-23 18:00:00	1	We are shopping necessary grocery with kids and expecting to do big shopping in four stores to have full fridge #p #xfb
16	2016-06-23 18:48:57	2016-06-23 18:45:00	1	On the track through stores. We need some water melones, strawberries for making out our own first homemade ice cream and that's it #p #xfb
17	2016-06-23 19:36:49	2016-06-23 19:30:00	1	We are in the last toy store. Kids want to spend money which they got from grandparents to birthday and nameday #p #xfb
18	2016-06-23 20:50:16	2016-06-23 20:15:00	1	We are back at home. We need to order grocery into fridge and wardrobe and kids meanwhile eating baguette wit Nutella and Ovomaltine #p #xfb
19	2016-06-23 21:03:27	2016-06-23 21:00:00	-1	Me and daughter are quite disappointed because ice cream maker is necessary to put into refrigerator to work properly #n #xfb
20	2016-06-23 22:13:53	2016-06-23 21:45:00	1	Watching #Kazma on @streamCZ and then the new season of Orange is the New Black and relaxing in the bed with my wife #p #xfb
21	2016-06-23 22:32:37	2016-06-23 22:30:00	1	I had delicious local cheese Tete de Moine which is sold in rossete with French baguette and continue watching episode nice relax #p #xfb
22	2016-06-23 23:32:18	2016-06-23 23:15:00	1	Laying in the bed and doing almost nothing is still to hot to go sleep so I am watching some TV shows on @streamCZ #p #xfb
23	2016-06-24 00:42:56	2016-06-23 23:59:59	1	And with this last tweet for today I am going to sleep. Tomorrow is finally Friday so I will rest over the weekend a bit #p #xfb
1	2016-06-24 07:51:36	2016-06-24 07:30:00	-1	I cannot wake up. Even the shower doesn't help as usual so today will be terrible and tired day. I hope it will be short #n #xfb
2	2016-06-24 09:32:09	2016-06-24 09:00:00	1	Sitting on the terrace with colleague and having second breakfast and thinking about reply to phone interview next week #p #xfb
3	2016-06-24 09:50:48	2016-06-24 09:45:00	1	Back at my place I am going to describe some more improvements into design document and delegate them to developer to finish it #p #xfb
4	2016-06-24 11:11:21	2016-06-24 10:30:00	-1	Reading the messages about #Brexit and trying to urgently design two related tasks for college, but other group does the DB reload #n #xfb
5	2016-06-24 11:35:45	2016-06-24 11:15:00	1	Went to the lunch and have interesting discussion especially about #Brexit and trying to enjoy the day because it's finally Friday #p #xfb
6	2016-06-24 12:42:00	2016-06-24 12:00:00	-1	I am little bit behind the schedule with tweeting since today is such lazy day and I am always waiting for some input from others #n #xfb
7	2016-06-24 13:16:11	2016-06-24 12:45:00	-1	Solving the design tasks and struggling with it's not easy. Many complex options are coming into game and I am under pressure #n #xfb
8	2016-06-24 13:47:15	2016-06-24 13:30:00	1	I think I have solution first of design problems, but it's not optimal and it will increase transformation duration #p #xfb
9	2016-06-24 15:09:00	2016-06-24 15:00:00	1	Solution described, currently I am solving simplification and that would be nut cracker, but I think I keep it for next week #p #xfb
10	2016-06-24 16:00:07	2016-06-24 15:45:00	1	Finished with work for this week and going to find family to the swimming place to have lot of fun, sun, relax and time with family #p #xfb
11	2016-06-24 19:49:49	2016-06-24 19:30:00	1	We have spent whole afternoon on the toboggan and in the swimming pool. Kids love it and we love when kids are happy #p #xfb
12	2016-06-24 20:48:41	2016-06-24 20:15:00	1	After shower we are sitting in the balcony and eating water melone for dinner and wait for approaching storm not far away from us #p #xfb
13	2016-06-24 21:18:50	2016-06-24 21:00:00	1	Observe the incoming storm from balcony. Everywhere is dark, storms and lightings are crossing the sky. And it starts raining #p #xfb
14	2016-06-24 22:23:29	2016-06-24 21:45:00	1	Watching fourth episode of Top Gear and enjoying relax in the bed with my wife. I am really glad that is Friday and relax #p #xfb
15	2016-06-24 22:33:50	2016-06-24 22:30:00	1	Mat LeBlanc had really good joke about #Brexit and Stig in latest episode of @TopGear and it's even more funny when vote is over. #p #xfb
16	2016-06-24 23:19:28	2016-06-24 23:15:00	1	I would never expect #TeslaX in @BBC_TopGear and it was well presented which is magnificent and I love model X #p #xfb
17	2016-06-25 00:34:44	2016-06-24 23:59:59	-1	Daughter has problem with ear she feels pain but we don't know where After phone consult with emergency we gave her kids pain killer #n #xfb
1	2016-06-25 09:37:12	2016-06-25 09:00:00	-1	We woke up and Maya still complain about pain in the ear. So, we need to go to children hospital to visit emergency. #n #xfb
2	2016-06-25 10:04:03	2016-06-25 09:45:00	-1	Maya is sleeping meanwhile we have quick breakfast and dressing up to be prepared for visit emergency room #n #xfb
3	2016-06-25 10:46:13	2016-06-25 10:30:00	1	My wife prepared strawberry milk base for ice cream and we put it to the machine and will see if it will be ice cream or milk shake #p #xfb
4	2016-06-25 11:26:47	2016-06-25 11:15:00	-1	We are sitting in the car and trying to solve the situation if we go to children hospital emergency or solve it with local doctor #n #xfb
5	2016-06-25 12:16:17	2016-06-25 12:00:00	1	We are visiting the friends because they are helping us with emergency and visit of the doctor to solve daughter's problem with ear #p #xfb
6	2016-06-25 12:53:32	2016-06-25 12:45:00	1	Sharing gossips about our neighbors and friends and the problem with them It's lot of fun with them since different nations #p #xfb
7	2016-06-25 14:45:01	2016-06-25 14:15:00	1	We are back from doctor. He was nice and really helpful. We got receipt for drops. And currently Maya is sleeping and we order pizza #p #xfb
8	2016-06-25 15:30:20	2016-06-25 15:00:00	1	Pizza was delivered and spaghetti cooked Maya is sleeping and we are going to watch something in bed It's rainig so it's sleepy time #p #xfb
9	2016-06-25 16:07:37	2016-06-25 15:45:00	1	Watching #Bones episode and relaxing in the bed. I will most likely take a nap after episode ends, because weather is really sleepy #p #xfb
10	2016-06-25 18:51:23	2016-06-25 18:45:00	1	I just woke up from really good and long nap. And we will go to shopping mall to buy some strawberries for kids #p #xfb
11	2016-06-25 19:32:12	2016-06-25 19:30:00	1	We have finished watching #Bones episode which I have slept with this was the nice one with some special treatment #p #xfb
12	2016-06-25 20:34:26	2016-06-25 20:15:00	1	Sleepy feeling which I had helped to solve apricot @kofola which we really appreciate here in Switzerland when friends deliver it #p #xfb
13	2016-06-25 21:35:34	2016-06-25 21:00:00	1	Watching many shows on @streamCZ and relaxing in the bed with my wife. Outside is raining like hell and lazy mood surrounding us #p #xfb
14	2016-06-25 22:20:05	2016-06-25 21:45:00	1	Putting kids into beds, respectively they want to sleep on the couch in living room because they made there bunker from pillows #p #xfb
15	2016-06-25 22:54:12	2016-06-25 22:30:00	1	Maya returned to her bed and Filip is still sleeping in the bunker in living room. We are just wondering if it is matter of time #p #xfb
16	2016-06-25 23:18:13	2016-06-25 23:15:00	1	I am going to continue with my PhD study. I need to finish some parts which I have promised to my college student #p #xfb
17	2016-06-26 00:22:33	2016-06-25 23:59:59	-1	Company @Dell notebook is real shit after four years. It's overheating and terrible noisy I cannot wait to exchange it for MacBook #n #xfb
1	2016-06-26 09:44:47	2016-06-26 09:00:00	-1	Maya woke us up at six o'clock and we push her back to the bed. She remained in ours so Iva moved into thirs. #n #xfb
2	2016-06-26 10:52:53	2016-06-26 10:30:00	1	Both kids are awake already so I need to leave bed as well even though it's perfect to stay so long, but I need to prepare breakfast #p #xfb
3	2016-06-26 11:16:50	2016-06-26 11:15:00	1	I gave kids yogurt as snack and I am going to prepare lunch, because it's time. Iva is still sleeping because she was really tired #p #xfb
4	2016-06-26 12:29:42	2016-06-26 12:00:00	1	Potatoes are baking in owen and I am going to grill mature roast beef. Then I need to prepare dressing for salad and it's perfect #p #xfb
5	2016-06-26 12:56:06	2016-06-26 12:45:00	-1	Trying to grill, but it's slowly starting and embers don't want to burn. So, I am just waiting till it's starts to burn like hell #n #xfb
6	2016-06-26 14:06:32	2016-06-26 13:30:00	1	Lunch was good and since I was completely smoked as well I needed shower so I took one and it's perfect again. I feel like newborn #p #xfb
7	2016-06-26 14:52:34	2016-06-26 14:15:00	1	Filip was playing alone in the children's room because Maya is sleeping in the living room and currently he visits us in bedroom #p #xfb
8	2016-06-26 15:11:59	2016-06-26 15:00:00	1	It's same sleepy weather as yesterday. Filip asked about Madagascar movie and enjoying it in their children room and we are relaxing #p #xfb
9	2016-06-26 16:34:57	2016-06-26 16:30:00	1	Both girls are sleeping and I just woke up and I will most likely continue. Filip builded bunker under the bed and living inside #p #xfb
10	2016-06-26 17:16:38	2016-06-26 17:15:00	1	In the middle of sleeping I was checking kids. Maya is still sleeping because of light fiber and Filip is building big bunker #p #xfb
11	2016-06-26 18:16:37	2016-06-26 18:00:00	1	We finally woke up and we are hungry. Filip is playing around and Maya woke up too. She is better even though she has still fever #p #xfb
12	2016-06-26 19:58:17	2016-06-26 19:30:00	1	We had gentle fight for fun with Filip and it was enough because I tinkle him close to cry. But he liked it a lot he wanted more #p #xfb
13	2016-06-26 21:11:15	2016-06-26 21:00:00	1	Enjoy garlic soup and relaxing with movie in the bed with my wife. I am totally full and satisfied after long time #p #xfb
14	2016-06-26 21:48:32	2016-06-26 21:45:00	1	Kids are in the beds. It was little bit fight especially with Filip who is able destroy whole bathroom during toothbrushing #p #xfb
15	2016-06-26 22:31:56	2016-06-26 22:30:00	1	Tonight is nice comedy how to be single. It's going to end and starting to be serious. And I am somehow tired even I slept a lot #p #xfb
16	2016-06-26 23:38:07	2016-06-26 23:15:00	1	During the clean up of Gmail mailbox I had nice conversation with my sister who showed me her drawing and want to be proud of it #p #xfb
17	2016-06-27 00:21:50	2016-06-26 23:59:59	-1	Struggling with data preparation for natural language processing assignment for part of speech tagging. It's difficult #n #xfb
1	2016-06-27 07:54:39	2016-06-27 07:30:00	-1	It was nice sunny morning before my wife started to running around and complaining about little mess in here and there #n #xfb
2	2016-06-27 08:16:36	2016-06-27 08:15:00	1	It was tight up, but I caught train on time when it arrives to station. So, good thing is that I would be in office in advance #p #xfb
3	2016-06-27 09:16:47	2016-06-27 09:00:00	1	After daily scrum meeting I want to finish all my unfinished tasks and then follow up with more, but I need to give work to others #p #xfb
4	2016-06-27 09:53:02	2016-06-27 09:45:00	-1	I am running around and defining the tasks for everyone else. I urgently need team leader for detail design discussion. #n #xfb
5	2016-06-27 11:11:17	2016-06-27 10:30:00	-1	I have fully specified task for college and assigned it to him. So, I expect big discussion with many complaints or misunderstanding #n #xfb
6	2016-06-27 11:29:54	2016-06-27 11:15:00	-1	I have lot of stress today and I cannot get rid of it. I hope lunchtime helps when I will sit on the terrace with ice cream #n #xfb
7	2016-06-27 12:13:29	2016-06-27 12:00:00	1	Relaxing on the terrace with ice cream and discussing politics with colleagues and enjoying sun and fresh air to down the stress #p #xfb
8	2016-06-27 13:11:44	2016-06-27 12:45:00	1	Back in the work. I took a minute to describe some implementation part and I can investigate more and describe design for developers #p #xfb
9	2016-06-27 14:01:33	2016-06-27 13:30:00	1	Put some effort to discussing design issue with colleague, but finally we were on the same page so I just wrote it down to JIRA task #p #xfb
10	2016-06-27 14:15:43	2016-06-27 14:15:00	1	Slowly fixing one by one task in my queue and with definition of design and delegation I feel less pressure on me #p #xfb
11	2016-06-27 15:34:22	2016-06-27 15:00:00	1	We had a nice hypothetical discussion about big impact change which time by time occurs but never taken into account yet #p #xfb
12	2016-06-27 15:46:39	2016-06-27 15:45:00	1	Checked with colleague requirements for design and since we clarified it I can finish prototyping and improve design description #p #xfb
13	2016-06-27 16:53:23	2016-06-27 16:30:00	-1	We had really temperament meeting about disk space and it's improper allocation, requirements and usage which leads almost nowhere #n #xfb
14	2016-06-27 17:22:33	2016-06-27 17:15:00	1	I am going finally home. To be there in advance because from six there is parent teacher meeting in Mayas kindergarten #p #xfb
15	2016-06-27 20:02:33	2016-06-27 19:30:00	1	We have returned from kindergarten visit, it was thrilling one and half hour discussion about daughter about her study #p #xfb
16	2016-06-27 20:48:22	2016-06-27 20:15:00	-1	Trying to prepare dinner. Just simple roast beef and French fries. Question is if meet is eatable, it smells weird, not normal #n #xfb
17	2016-06-27 21:46:50	2016-06-27 21:45:00	-1	The meet was terrible and we cannot eat it at all so French fries saved us a little bit, but we are still hungry #n #xfb
18	2016-06-27 22:31:50	2016-06-27 22:30:00	1	Watching last episode six season Game of Thrones and it has surprising twists. We are enjoying it together with my wife #p #xfb
19	2016-06-28 00:04:12	2016-06-27 23:59:59	-1	I tried to do pull request to @github repository which I have forked but windows application always freeze which is pitty #n #xfb
1	2016-06-28 08:03:31	2016-06-28 07:30:00	1	Today is the last day of experiment and after fifty days I have written more than thousand of tweets to express sentiment #p #xfb
2	2016-06-28 08:18:14	2016-06-28 08:15:00	1	I didn't caught regular train so I hope there is no exception with tram like last time, because I would like to be in office in time #p #xfb
3	2016-06-28 09:07:05	2016-06-28 09:00:00	1	I have been at work in time. And currently going to withdraw money to recharge card to cafeteria and buy some breakfast #p #xfb
4	2016-06-28 10:16:03	2016-06-28 09:45:00	1	Back at my place and trying to work. It would not be such difficult today I hope. And I need to also find some new fitness band #p #xfb
5	2016-06-28 10:50:19	2016-06-28 10:30:00	1	I had really good interview scan call with one company human resources and they will let me know about scheduling personal interview #p #xfb
6	2016-06-28 11:15:44	2016-06-28 11:15:00	1	Many discussions are going around and soon we go to have lunch. So, let's finish one task before lunch and then follow up #p #xfb
7	2016-06-28 12:39:25	2016-06-28 12:00:00	1	Lunch was bright point of the day and right now I need to return back to the desk and work at least for several hours #p #xfb
8	2016-06-28 13:32:03	2016-06-28 13:30:00	-1	Again in the chaos of many tasks so I forget to tweet. I need to catch the line. I need to say after fifty days I am tired #n #xfb
9	2016-06-28 14:18:07	2016-06-28 14:15:00	1	I need to buy coke, because I am little bit down with energy and effort invested into the work so I need sugar and spirit #p #xfb
10	2016-06-28 15:07:14	2016-06-28 15:00:00	1	Had really good break with friends and played ping-pong for fifteen minutes and right now I am able to do something useful #p #xfb
11	2016-06-28 15:46:30	2016-06-28 15:45:00	-1	Investigating issue with complex functionality and trying to figure it out But it seems to me like wrong setup of input parameters #n #xfb
12	2016-06-28 16:40:14	2016-06-28 16:30:00	1	I am sitting on the interesting meeting. Where the problems with transactions within delta load are explained in deep detail #p #xfb
13	2016-06-28 17:40:35	2016-06-28 17:15:00	1	Writing an email about career topics which I want to discuss with my new line manager and I am really interested about discussion #p #xfb
14	2016-06-28 18:18:34	2016-06-28 18:00:00	1	I have left work and going to pick up ear drops medicine for my daughter and send brief from post office #p #xfb
15	2016-06-28 18:46:48	2016-06-28 18:45:00	1	Reading the review about @TomTom #Spark #Runner and think about it as possible next fitness band instead of @fitbit #ChargeHR #p #xfb
16	2016-06-28 19:39:32	2016-06-28 19:30:00	1	Back at home and my wife explains me how it's working with shopping in Germany near to the border and how cheap grocery is there #p #xfb
17	2016-06-28 20:42:01	2016-06-28 20:15:00	1	Playing with kids magic pencil game to car They need to get used to it but it looks they like it because questions are not difficult #p #xfb
18	2016-06-28 21:25:48	2016-06-28 21:00:00	1	We are searching for movie or TV show which we will watch together with eating goulash for dinner. It looks we have something #p #xfb
19	2016-06-28 21:52:13	2016-06-28 21:45:00	1	Watching Orange is the New Black and relaxing in the bed with my wife. I need to finish something in work later today #p #xfb
20	2016-06-28 23:03:56	2016-06-28 22:30:00	1	Improving my research about fitness bands and trying to get more information about favorites like @TomTom #Spark or @Jawbone #UP3 #p #xfb
21	2016-06-28 23:35:58	2016-06-28 23:15:00	1	I need to finish some work remotely and also prepare and run some calculations for PhD over night or longer in Amazon cloud #p #xfb
22	2016-06-29 01:10:15	2016-06-28 23:59:59	1	And with this last tweet ever I am happy that I can close this experiment for while and focus on the data publishing and processing #p #xfb
