# Supplementary material for: Heart rate and sentiment experimental data with common timeline
Source: Data Brief. 2017 Oct 23;15:851–61. doi: 10.1016/j.dib.2017.10.037 (PMC5779535; doi:10.1016/j.dib.2017.10.037)
Supplement: Supplementary file 4 — Supplementary material [file mmc4.csv]

date_time	hr	steps	gsr	calories	temp
2016-08-15 00:00:00	122	0	5.18595e-05	7.5	77.9
2016-08-15 00:01:00	135	0	5.12886e-05	8.2	77.9
2016-08-15 00:02:00	111	0	5.18595e-05	6.2	77.9
2016-08-15 00:03:00	109	0	5.27279e-05	5.6	77
2016-08-15 00:04:00	126	0	5.33148e-05	9	77
2016-08-15 00:05:00	125	0	5.33148e-05	5.7	77
2016-08-15 00:06:00	138	0	5.27279e-05	10.1	77
2016-08-15 00:07:00	149	0	5.27279e-05	13.3	76.1
2016-08-15 00:08:00	129	0	5.24368e-05	10.4	76.1
2016-08-15 00:09:00	129	0	5.27279e-05	6.7	76.1
2016-08-15 00:10:00	148	0	5.21474e-05	8.6	76.1
2016-08-15 00:11:00	169	0	5.18595e-05	10.3	76.1
2016-08-15 00:12:00	161	0	5.21474e-05	12.8	75.2
2016-08-15 00:13:00	146	0	5.18595e-05	10.8	75.2
2016-08-15 00:14:00	160	0	5.18595e-05	11.6	75.2
2016-08-15 00:15:00	156	0	5.15733e-05	10.7	75.2
2016-08-15 00:16:00	147	0	5.18595e-05	11.5	75.2
2016-08-15 00:17:00	145	0	5.15733e-05	12.3	75.2
2016-08-15 00:18:00	133	0	5.21474e-05	1.6	74.3
2016-08-15 00:19:00	143	0	5.18595e-05	1.5	74.3
2016-08-15 00:20:00	133	0	5.18595e-05	1.5	74.3
2016-08-15 00:21:00	125	0	5.18595e-05	1.5	74.3
2016-08-15 00:22:00	98	0	5.24368e-05	1.4	74.3
2016-08-15 00:23:00	112	0	5.42075e-05	1.5	74.3
2016-08-15 00:24:00	134	0	5.42075e-05	1.5	74.3
2016-08-15 00:25:00	129	0	5.42075e-05	1.4	74.3
2016-08-15 00:26:00	132	0	5.48109e-05	1.5	73.4
2016-08-15 00:27:00	137	0	5.5421e-05	1.5	73.4
2016-08-15 00:28:00	145	0	5.48109e-05	1.4	73.4
2016-08-15 00:29:00	135	0	5.48109e-05	1.5	73.4
2016-08-15 00:30:00	112	0	4.96133e-05	1.5	73.4
2016-08-15 00:31:00	116	0	4.93394e-05	1.4	73.4
2016-08-15 00:32:00	106	0	4.90671e-05	1.5	73.4
2016-08-15 00:33:00	99	0	4.90671e-05	1.5	73.4
2016-08-15 00:34:00	109	0	5.0444e-05	1.4	73.4
2016-08-15 00:35:00	129	0	5.0444e-05	1.5	74.3
2016-08-15 00:36:00	149	0	4.98887e-05	1.5	74.3
2016-08-15 00:37:00	163	0	5.01656e-05	1.4	74.3
2016-08-15 00:38:00	130	0	5.01656e-05	1.5	74.3
2016-08-15 00:39:00	92	0	5.0724e-05	1.5	74.3
2016-08-15 00:40:00	91	0	5.01656e-05	1.4	74.3
2016-08-15 00:41:00	85	0	5.01656e-05	1.5	74.3
2016-08-15 00:42:00	85	0	5.0444e-05	1.5	74.3
2016-08-15 00:43:00	83	0	5.21474e-05	1.4	74.3
2016-08-15 00:44:00	111	0	5.24368e-05	1.5	75.2
2016-08-15 00:45:00	112	0	5.36107e-05	1.5	75.2
2016-08-15 00:46:00	118	0	5.36107e-05	1.4	75.2
2016-08-15 00:47:00	115	0	5.51151e-05	1.5	75.2
2016-08-15 00:48:00	128	0	5.48109e-05	1.5	75.2
2016-08-15 00:49:00	131	0	5.51151e-05	1.4	76.1
2016-08-15 00:50:00	129	0	5.48109e-05	1.5	76.1
2016-08-15 00:51:00	136	0	5.5421e-05	1.5	76.1
2016-08-15 00:52:00	130	0	5.57286e-05	1.4	76.1
2016-08-15 00:53:00	123	0	5.5421e-05	1.5	76.1
2016-08-15 00:54:00	90	0	5.51151e-05	1.5	76.1
2016-08-15 00:55:00	89	0	5.18595e-05	1.5	77
2016-08-15 00:56:00	101	0	5.30205e-05	1.4	77
2016-08-15 00:57:00	129	0	5.30205e-05	1.5	77
2016-08-15 00:58:00	148	0	5.30205e-05	1.5	77
2016-08-15 00:59:00	143	0	5.30205e-05	1.4	77
2016-08-15 01:00:00	108	0	5.33148e-05	1.5	77
2016-08-15 01:01:00	117	0	5.27279e-05	1.5	77
2016-08-15 01:02:00	128	0	5.24368e-05	1.4	77
2016-08-15 01:03:00	135	0	5.27279e-05	1.5	77
2016-08-15 01:04:00	151	0	5.30205e-05	1.5	77
2016-08-15 01:05:00	139	0	5.30205e-05	1.4	77
2016-08-15 01:06:00	136	0	5.24368e-05	1.5	76.1
2016-08-15 01:07:00	145	0	5.21474e-05	1.5	76.1
2016-08-15 01:08:00	136	0	5.21474e-05	1.4	76.1
2016-08-15 01:09:00	118	0	5.21474e-05	1.5	76.1
2016-08-15 01:10:00	116	0	5.10055e-05	1.5	76.1
2016-08-15 01:11:00	133	0	5.15733e-05	1.4	76.1
2016-08-15 01:12:00	131	0	5.18595e-05	1.5	76.1
2016-08-15 01:13:00	115	0	5.24368e-05	1.5	76.1
2016-08-15 01:14:00	131	0	5.42075e-05	1.4	77
2016-08-15 01:15:00	130	0	5.48109e-05	1.5	77
2016-08-15 01:16:00	127	0	5.42075e-05	1.5	77
2016-08-15 01:17:00	120	0	5.45083e-05	1.4	76.1
2016-08-15 01:18:00	137	0	5.48109e-05	1.5	76.1
2016-08-15 01:19:00	131	0	5.45083e-05	1.5	76.1
2016-08-15 01:20:00	124	0	5.39083e-05	1.4	76.1
2016-08-15 01:21:00	141	0	5.42075e-05	1.5	76.1
2016-08-15 01:22:00	141	0	5.42075e-05	1.5	76.1
2016-08-15 01:23:00	144	0	5.42075e-05	1.4	76.1
2016-08-15 01:24:00	135	0	5.36107e-05	1.5	76.1
2016-08-15 01:25:00	136	0	5.36107e-05	1.5	75.2
2016-08-15 01:26:00	129	0	5.36107e-05	1.4	75.2
2016-08-15 01:27:00	133	0	5.33148e-05	1.5	75.2
2016-08-15 01:28:00	129	0	5.15733e-05	1.5	75.2
2016-08-15 01:29:00	NA	0	NA	1.5	NA
2016-08-15 01:30:00	NA	0	NA	1.4	NA
2016-08-15 01:31:00	NA	0	NA	1.5	NA
2016-08-15 01:32:00	NA	0	NA	1.5	NA
2016-08-15 01:33:00	NA	0	NA	1.4	NA
2016-08-15 01:34:00	NA	0	NA	1.5	NA
2016-08-15 01:35:00	NA	0	NA	1.5	NA
2016-08-15 01:36:00	NA	0	NA	1.5	NA
2016-08-15 01:37:00	NA	0	NA	1.4	NA
2016-08-15 01:38:00	NA	0	NA	1.5	NA
2016-08-15 01:39:00	NA	0	NA	1.5	NA
2016-08-15 01:40:00	NA	0	NA	1.4	NA
2016-08-15 01:41:00	NA	0	NA	1.5	NA
2016-08-15 01:42:00	NA	0	NA	1.5	NA
2016-08-15 01:43:00	NA	0	NA	1.4	NA
2016-08-15 01:44:00	NA	0	NA	1.5	NA
2016-08-15 01:45:00	NA	0	NA	1.5	NA
2016-08-15 01:46:00	NA	0	NA	1.4	NA
2016-08-15 01:47:00	NA	0	NA	1.5	NA
2016-08-15 01:48:00	NA	0	NA	1.5	NA
2016-08-15 01:49:00	NA	0	NA	1.4	NA
2016-08-15 01:50:00	NA	0	NA	1.5	NA
2016-08-15 01:51:00	NA	0	NA	1.5	NA
2016-08-15 01:52:00	NA	0	NA	1.4	NA
2016-08-15 01:53:00	NA	0	NA	1.5	NA
2016-08-15 01:54:00	NA	0	NA	1.5	NA
2016-08-15 01:55:00	NA	0	NA	1.4	NA
2016-08-15 01:56:00	NA	0	NA	1.5	NA
2016-08-15 01:57:00	NA	0	NA	1.5	NA
2016-08-15 01:58:00	NA	0	NA	1.4	NA
2016-08-15 01:59:00	NA	0	NA	1.5	NA
2016-08-15 02:00:00	NA	0	NA	1.5	NA
2016-08-15 02:01:00	NA	0	NA	1.4	NA
2016-08-15 02:02:00	NA	0	NA	1.5	NA
2016-08-15 02:03:00	NA	0	NA	1.5	NA
2016-08-15 02:04:00	NA	0	NA	1.4	NA
2016-08-15 02:05:00	NA	0	NA	1.5	NA
2016-08-15 02:06:00	NA	0	NA	1.5	NA
2016-08-15 02:07:00	NA	0	NA	1.4	NA
2016-08-15 02:08:00	NA	0	NA	1.5	NA
2016-08-15 02:09:00	NA	0	NA	1.5	NA
2016-08-15 02:10:00	NA	0	NA	1.5	NA
2016-08-15 02:11:00	NA	0	NA	1.4	NA
2016-08-15 02:12:00	NA	0	NA	1.5	NA
2016-08-15 02:13:00	NA	0	NA	1.5	NA
2016-08-15 02:14:00	NA	0	NA	1.4	NA
2016-08-15 02:15:00	NA	0	NA	1.5	NA
2016-08-15 02:16:00	NA	0	NA	1.5	NA
2016-08-15 02:17:00	NA	0	NA	1.4	NA
2016-08-15 02:18:00	NA	0	NA	1.5	NA
2016-08-15 02:19:00	NA	0	NA	1.5	NA
2016-08-15 02:20:00	NA	0	NA	1.4	NA
2016-08-15 02:21:00	NA	0	NA	1.5	NA
2016-08-15 02:22:00	NA	0	NA	1.5	NA
2016-08-15 02:23:00	NA	0	NA	1.4	NA
2016-08-15 02:24:00	NA	0	NA	1.5	NA
2016-08-15 02:25:00	NA	0	NA	1.5	NA
2016-08-15 02:26:00	NA	0	NA	1.4	NA
2016-08-15 02:27:00	NA	0	NA	1.5	NA
2016-08-15 02:28:00	NA	0	NA	1.5	NA
2016-08-15 02:29:00	NA	0	NA	1.4	NA
2016-08-15 02:30:00	NA	0	NA	1.5	NA
2016-08-15 02:31:00	NA	0	NA	1.5	NA
2016-08-15 02:32:00	NA	0	NA	1.4	NA
2016-08-15 02:33:00	NA	0	NA	1.5	NA
2016-08-15 02:34:00	NA	0	NA	1.5	NA
2016-08-15 02:35:00	NA	0	NA	1.4	NA
2016-08-15 02:36:00	NA	0	NA	1.5	NA
2016-08-15 02:37:00	NA	0	NA	1.5	NA
2016-08-15 02:38:00	NA	0	NA	1.4	NA
2016-08-15 02:39:00	NA	0	NA	1.5	NA
2016-08-15 02:40:00	NA	0	NA	1.5	NA
2016-08-15 02:41:00	NA	0	NA	1.4	NA
2016-08-15 02:42:00	NA	0	NA	1.5	NA
2016-08-15 02:43:00	NA	0	NA	1.5	NA
2016-08-15 02:44:00	NA	0	NA	1.5	NA
2016-08-15 02:45:00	NA	0	NA	1.4	NA
2016-08-15 02:46:00	NA	0	NA	1.5	NA
2016-08-15 02:47:00	NA	0	NA	1.5	NA
2016-08-15 02:48:00	NA	0	NA	1.4	NA
2016-08-15 02:49:00	NA	0	NA	1.5	NA
2016-08-15 02:50:00	NA	0	NA	1.5	NA
2016-08-15 02:51:00	NA	0	NA	1.4	NA
2016-08-15 02:52:00	NA	0	NA	1.5	NA
2016-08-15 02:53:00	NA	0	NA	1.5	NA
2016-08-15 02:54:00	NA	0	NA	1.4	NA
2016-08-15 02:55:00	NA	0	NA	1.5	NA
2016-08-15 02:56:00	NA	0	NA	1.5	NA
2016-08-15 02:57:00	NA	0	NA	1.4	NA
2016-08-15 02:58:00	NA	0	NA	1.5	NA
2016-08-15 02:59:00	NA	0	NA	1.5	NA
2016-08-15 03:00:00	NA	0	NA	1.4	NA
2016-08-15 03:01:00	NA	0	NA	1.5	NA
2016-08-15 03:02:00	NA	0	NA	1.5	NA
2016-08-15 03:03:00	NA	0	NA	1.4	NA
2016-08-15 03:04:00	NA	0	NA	1.5	NA
2016-08-15 03:05:00	NA	0	NA	1.5	NA
2016-08-15 03:06:00	NA	0	NA	1.4	NA
2016-08-15 03:07:00	NA	0	NA	1.5	NA
2016-08-15 03:08:00	NA	0	NA	1.5	NA
2016-08-15 03:09:00	NA	0	NA	1.4	NA
2016-08-15 03:10:00	NA	0	NA	1.5	NA
2016-08-15 03:11:00	NA	0	NA	1.5	NA
2016-08-15 03:12:00	NA	0	NA	1.4	NA
2016-08-15 03:13:00	NA	0	NA	1.5	NA
2016-08-15 03:14:00	NA	0	NA	1.5	NA
2016-08-15 03:15:00	NA	0	NA	1.4	NA
2016-08-15 03:16:00	NA	0	NA	1.5	NA
2016-08-15 03:17:00	NA	0	NA	1.5	NA
2016-08-15 03:18:00	NA	0	NA	1.5	NA
2016-08-15 03:19:00	NA	0	NA	1.4	NA
2016-08-15 03:20:00	NA	0	NA	1.5	NA
2016-08-15 03:21:00	NA	0	NA	1.5	NA
2016-08-15 03:22:00	NA	0	NA	1.4	NA
2016-08-15 03:23:00	NA	0	NA	1.5	NA
2016-08-15 03:24:00	NA	0	NA	1.5	NA
2016-08-15 03:25:00	NA	0	NA	1.4	NA
2016-08-15 03:26:00	NA	0	NA	1.5	NA
2016-08-15 03:27:00	NA	0	NA	1.5	NA
2016-08-15 03:28:00	NA	0	NA	1.4	NA
2016-08-15 03:29:00	NA	0	NA	1.5	NA
2016-08-15 03:30:00	NA	0	NA	1.5	NA
2016-08-15 03:31:00	NA	0	NA	1.4	NA
2016-08-15 03:32:00	NA	0	NA	1.5	NA
2016-08-15 03:33:00	NA	0	NA	1.5	NA
2016-08-15 03:34:00	NA	0	NA	1.4	NA
2016-08-15 03:35:00	NA	0	NA	1.5	NA
2016-08-15 03:36:00	NA	0	NA	1.5	NA
2016-08-15 03:37:00	NA	0	NA	1.4	NA
2016-08-15 03:38:00	NA	0	NA	1.5	NA
2016-08-15 03:39:00	NA	0	NA	1.5	NA
2016-08-15 03:40:00	NA	0	NA	1.4	NA
2016-08-15 03:41:00	NA	0	NA	1.5	NA
2016-08-15 03:42:00	NA	0	NA	1.5	NA
2016-08-15 03:43:00	NA	0	NA	1.4	NA
2016-08-15 03:44:00	NA	0	NA	1.5	NA
2016-08-15 03:45:00	NA	0	NA	1.5	NA
2016-08-15 03:46:00	NA	0	NA	1.4	NA
2016-08-15 03:47:00	NA	0	NA	1.5	NA
2016-08-15 03:48:00	NA	0	NA	1.5	NA
2016-08-15 03:49:00	NA	0	NA	1.5	NA
2016-08-15 03:50:00	NA	0	NA	1.4	NA
2016-08-15 03:51:00	NA	0	NA	1.5	NA
2016-08-15 03:52:00	NA	0	NA	1.5	NA
2016-08-15 03:53:00	NA	0	NA	1.4	NA
2016-08-15 03:54:00	NA	0	NA	1.5	NA
2016-08-15 03:55:00	NA	0	NA	1.5	NA
2016-08-15 03:56:00	NA	0	NA	1.4	NA
2016-08-15 03:57:00	NA	0	NA	1.5	NA
2016-08-15 03:58:00	NA	0	NA	1.5	NA
2016-08-15 03:59:00	NA	0	NA	1.4	NA
2016-08-15 04:00:00	NA	0	NA	1.5	NA
2016-08-15 04:01:00	NA	0	NA	1.5	NA
2016-08-15 04:02:00	NA	0	NA	1.4	NA
2016-08-15 04:03:00	NA	0	NA	1.5	NA
2016-08-15 04:04:00	NA	0	NA	1.5	NA
2016-08-15 04:05:00	NA	0	NA	1.4	NA
2016-08-15 04:06:00	NA	0	NA	1.5	NA
2016-08-15 04:07:00	NA	0	NA	1.5	NA
2016-08-15 04:08:00	NA	0	NA	1.4	NA
2016-08-15 04:09:00	NA	0	NA	1.5	NA
2016-08-15 04:10:00	NA	0	NA	1.5	NA
2016-08-15 04:11:00	NA	0	NA	1.4	NA
2016-08-15 04:12:00	NA	0	NA	1.5	NA
2016-08-15 04:13:00	NA	0	NA	1.5	NA
2016-08-15 04:14:00	NA	0	NA	1.4	NA
2016-08-15 04:15:00	NA	0	NA	1.5	NA
2016-08-15 04:16:00	NA	0	NA	1.5	NA
2016-08-15 04:17:00	NA	0	NA	1.4	NA
2016-08-15 04:18:00	NA	0	NA	1.5	NA
2016-08-15 04:19:00	NA	0	NA	1.5	NA
2016-08-15 04:20:00	NA	0	NA	1.4	NA
2016-08-15 04:21:00	NA	0	NA	1.5	NA
2016-08-15 04:22:00	NA	0	NA	1.5	NA
2016-08-15 04:23:00	NA	0	NA	1.5	NA
2016-08-15 04:24:00	NA	0	NA	1.4	NA
2016-08-15 04:25:00	NA	0	NA	1.5	NA
2016-08-15 04:26:00	NA	0	NA	1.5	NA
2016-08-15 04:27:00	NA	0	NA	1.4	NA
2016-08-15 04:28:00	NA	0	NA	1.5	NA
2016-08-15 04:29:00	NA	0	NA	1.5	NA
2016-08-15 04:30:00	NA	0	NA	1.4	NA
2016-08-15 04:31:00	NA	0	NA	1.5	NA
2016-08-15 04:32:00	NA	0	NA	1.5	NA
2016-08-15 04:33:00	NA	0	NA	1.4	NA
2016-08-15 04:34:00	NA	0	NA	1.5	NA
2016-08-15 04:35:00	NA	0	NA	1.5	NA
2016-08-15 04:36:00	NA	0	NA	1.4	NA
2016-08-15 04:37:00	NA	0	NA	1.5	NA
2016-08-15 04:38:00	NA	0	NA	1.5	NA
2016-08-15 04:39:00	NA	0	NA	1.4	NA
2016-08-15 04:40:00	NA	0	NA	1.5	NA
2016-08-15 04:41:00	NA	0	NA	1.5	NA
2016-08-15 04:42:00	NA	0	NA	1.4	NA
2016-08-15 04:43:00	NA	0	NA	1.5	NA
2016-08-15 04:44:00	NA	0	NA	1.5	NA
2016-08-15 04:45:00	NA	0	NA	1.4	NA
2016-08-15 04:46:00	NA	0	NA	1.5	NA
2016-08-15 04:47:00	NA	0	NA	1.5	NA
2016-08-15 04:48:00	NA	0	NA	1.4	NA
2016-08-15 04:49:00	NA	0	NA	1.5	NA
2016-08-15 04:50:00	NA	0	NA	1.5	NA
2016-08-15 04:51:00	NA	0	NA	1.4	NA
2016-08-15 04:52:00	NA	0	NA	1.5	NA
2016-08-15 04:53:00	NA	0	NA	1.5	NA
2016-08-15 04:54:00	NA	0	NA	1.4	NA
2016-08-15 04:55:00	NA	0	NA	1.5	NA
2016-08-15 04:56:00	NA	0	NA	1.5	NA
2016-08-15 04:57:00	NA	0	NA	1.5	NA
2016-08-15 04:58:00	NA	0	NA	1.4	NA
2016-08-15 04:59:00	NA	0	NA	1.5	NA
2016-08-15 05:00:00	NA	0	NA	1.5	NA
2016-08-15 05:01:00	NA	0	NA	1.4	NA
2016-08-15 05:02:00	NA	0	NA	1.5	NA
2016-08-15 05:03:00	NA	0	NA	1.5	NA
2016-08-15 05:04:00	NA	0	NA	1.4	NA
2016-08-15 05:05:00	NA	0	NA	1.5	NA
2016-08-15 05:06:00	NA	0	NA	1.5	NA
2016-08-15 05:07:00	NA	0	NA	1.4	NA
2016-08-15 05:08:00	NA	0	NA	1.5	NA
2016-08-15 05:09:00	NA	0	NA	1.5	NA
2016-08-15 05:10:00	NA	0	NA	1.4	NA
2016-08-15 05:11:00	NA	0	NA	1.5	NA
2016-08-15 05:12:00	NA	0	NA	1.5	NA
2016-08-15 05:13:00	NA	0	NA	1.4	NA
2016-08-15 05:14:00	NA	0	NA	1.5	NA
2016-08-15 05:15:00	NA	0	NA	1.5	NA
2016-08-15 05:16:00	NA	0	NA	1.4	NA
2016-08-15 05:17:00	NA	0	NA	1.5	NA
2016-08-15 05:18:00	NA	0	NA	1.5	NA
2016-08-15 05:19:00	NA	0	NA	1.4	NA
2016-08-15 05:20:00	NA	0	NA	1.5	NA
2016-08-15 05:21:00	NA	0	NA	1.5	NA
2016-08-15 05:22:00	NA	0	NA	1.4	NA
2016-08-15 05:23:00	NA	0	NA	1.5	NA
2016-08-15 05:24:00	NA	0	NA	1.5	NA
2016-08-15 05:25:00	NA	0	NA	1.4	NA
2016-08-15 05:26:00	NA	0	NA	1.5	NA
2016-08-15 05:27:00	NA	0	NA	1.5	NA
2016-08-15 05:28:00	NA	0	NA	1.4	NA
2016-08-15 05:29:00	NA	0	NA	1.5	NA
2016-08-15 05:30:00	NA	0	NA	1.5	NA
2016-08-15 05:31:00	NA	0	NA	1.5	NA
2016-08-15 05:32:00	NA	0	NA	1.4	NA
2016-08-15 05:33:00	NA	0	NA	1.5	NA
2016-08-15 05:34:00	NA	0	NA	1.5	NA
2016-08-15 05:35:00	NA	0	NA	1.4	NA
2016-08-15 05:36:00	NA	0	NA	1.5	NA
2016-08-15 05:37:00	NA	0	NA	1.5	NA
2016-08-15 05:38:00	NA	0	NA	1.4	NA
2016-08-15 05:39:00	NA	0	NA	1.5	NA
2016-08-15 05:40:00	NA	0	NA	1.5	NA
2016-08-15 05:41:00	NA	0	NA	1.4	NA
2016-08-15 05:42:00	NA	0	NA	1.5	NA
2016-08-15 05:43:00	NA	0	NA	1.5	NA
2016-08-15 05:44:00	NA	0	NA	1.4	NA
2016-08-15 05:45:00	NA	0	NA	1.5	NA
2016-08-15 05:46:00	NA	0	NA	1.5	NA
2016-08-15 05:47:00	NA	0	NA	1.4	NA
2016-08-15 05:48:00	NA	0	NA	1.5	NA
2016-08-15 05:49:00	NA	0	NA	1.5	NA
2016-08-15 05:50:00	NA	0	NA	1.4	NA
2016-08-15 05:51:00	NA	0	NA	1.5	NA
2016-08-15 05:52:00	NA	0	NA	1.5	NA
2016-08-15 05:53:00	NA	0	NA	1.4	NA
2016-08-15 05:54:00	NA	0	NA	1.5	NA
2016-08-15 05:55:00	NA	0	NA	1.5	NA
2016-08-15 05:56:00	NA	0	NA	1.4	NA
2016-08-15 05:57:00	NA	0	NA	1.5	NA
2016-08-15 05:58:00	NA	0	NA	1.5	NA
2016-08-15 05:59:00	NA	0	NA	1.4	NA
2016-08-15 06:00:00	NA	0	NA	1.5	NA
2016-08-15 06:01:00	NA	0	NA	1.5	NA
2016-08-15 06:02:00	NA	0	NA	1.5	NA
2016-08-15 06:03:00	NA	0	NA	1.4	NA
2016-08-15 06:04:00	NA	0	NA	1.5	NA
2016-08-15 06:05:00	NA	0	NA	1.5	NA
2016-08-15 06:06:00	NA	0	NA	1.4	NA
2016-08-15 06:07:00	NA	0	NA	1.5	NA
2016-08-15 06:08:00	NA	0	NA	1.5	NA
2016-08-15 06:09:00	NA	0	NA	1.4	NA
2016-08-15 06:10:00	NA	0	NA	1.5	NA
2016-08-15 06:11:00	NA	0	NA	1.5	NA
2016-08-15 06:12:00	NA	0	NA	1.4	NA
2016-08-15 06:13:00	NA	0	NA	1.5	NA
2016-08-15 06:14:00	NA	0	NA	1.5	NA
2016-08-15 06:15:00	NA	0	NA	1.4	NA
2016-08-15 06:16:00	NA	0	NA	1.5	NA
2016-08-15 06:17:00	NA	0	NA	1.5	NA
2016-08-15 06:18:00	NA	0	NA	1.4	NA
2016-08-15 06:19:00	NA	0	NA	1.5	NA
2016-08-15 06:20:00	NA	0	NA	1.5	NA
2016-08-15 06:21:00	NA	0	NA	1.4	NA
2016-08-15 06:22:00	NA	0	NA	1.5	NA
2016-08-15 06:23:00	NA	0	NA	1.5	NA
2016-08-15 06:24:00	NA	0	NA	1.4	NA
2016-08-15 06:25:00	NA	0	NA	1.5	NA
2016-08-15 06:26:00	NA	0	NA	1.5	NA
2016-08-15 06:27:00	NA	0	NA	1.4	NA
2016-08-15 06:28:00	NA	0	NA	1.5	NA
2016-08-15 06:29:00	NA	0	NA	1.5	NA
2016-08-15 06:30:00	NA	0	NA	1.4	NA
2016-08-15 06:31:00	NA	0	NA	1.5	NA
2016-08-15 06:32:00	NA	0	NA	1.5	NA
2016-08-15 06:33:00	NA	0	NA	1.4	NA
2016-08-15 06:34:00	NA	0	NA	1.5	NA
2016-08-15 06:35:00	NA	0	NA	1.5	NA
2016-08-15 06:36:00	NA	0	NA	1.5	NA
2016-08-15 06:37:00	NA	0	NA	1.4	NA
2016-08-15 06:38:00	NA	0	NA	1.5	NA
2016-08-15 06:39:00	NA	0	NA	1.5	NA
2016-08-15 06:40:00	NA	0	NA	1.4	NA
2016-08-15 06:41:00	NA	0	NA	1.5	NA
2016-08-15 06:42:00	NA	0	NA	1.5	NA
2016-08-15 06:43:00	NA	0	NA	1.4	NA
2016-08-15 06:44:00	NA	0	NA	1.5	NA
2016-08-15 06:45:00	NA	0	NA	1.5	NA
2016-08-15 06:46:00	NA	0	NA	1.4	NA
2016-08-15 06:47:00	NA	0	NA	1.5	NA
2016-08-15 06:48:00	NA	0	NA	1.5	NA
2016-08-15 06:49:00	NA	0	NA	1.4	NA
2016-08-15 06:50:00	NA	0	NA	1.5	NA
2016-08-15 06:51:00	NA	0	NA	1.5	NA
2016-08-15 06:52:00	NA	0	NA	1.4	NA
2016-08-15 06:53:00	NA	0	NA	1.5	NA
2016-08-15 06:54:00	NA	0	NA	1.5	NA
2016-08-15 06:55:00	NA	0	NA	1.4	NA
2016-08-15 06:56:00	NA	0	NA	1.5	NA
2016-08-15 06:57:00	NA	0	NA	1.5	NA
2016-08-15 06:58:00	NA	0	NA	1.4	NA
2016-08-15 06:59:00	NA	0	NA	1.5	NA
2016-08-15 07:00:00	NA	0	NA	1.5	NA
2016-08-15 07:01:00	NA	0	NA	1.4	NA
2016-08-15 07:02:00	NA	0	NA	1.5	NA
2016-08-15 07:03:00	NA	0	NA	1.5	NA
2016-08-15 07:04:00	NA	0	NA	1.4	NA
2016-08-15 07:05:00	NA	0	NA	1.5	NA
2016-08-15 07:06:00	NA	0	NA	1.5	NA
2016-08-15 07:07:00	NA	0	NA	1.4	NA
2016-08-15 07:08:00	NA	0	NA	1.5	NA
2016-08-15 07:09:00	NA	0	NA	1.5	NA
2016-08-15 07:10:00	NA	0	NA	1.5	NA
2016-08-15 07:11:00	NA	0	NA	1.4	NA
2016-08-15 07:12:00	NA	0	NA	1.5	NA
2016-08-15 07:13:00	NA	0	NA	1.5	NA
2016-08-15 07:14:00	NA	0	NA	1.4	NA
2016-08-15 07:15:00	NA	0	NA	1.5	NA
2016-08-15 07:16:00	NA	0	NA	1.5	NA
2016-08-15 07:17:00	NA	0	NA	1.4	NA
2016-08-15 07:18:00	NA	0	NA	1.5	NA
2016-08-15 07:19:00	NA	0	NA	1.5	NA
2016-08-15 07:20:00	NA	0	NA	1.4	NA
2016-08-15 07:21:00	NA	0	NA	1.5	NA
2016-08-15 07:22:00	NA	0	NA	1.5	NA
2016-08-15 07:23:00	NA	0	NA	1.4	NA
2016-08-15 07:24:00	NA	0	NA	1.5	NA
2016-08-15 07:25:00	NA	0	NA	1.5	NA
2016-08-15 07:26:00	NA	0	NA	1.4	NA
2016-08-15 07:27:00	NA	0	NA	1.5	NA
2016-08-15 07:28:00	NA	0	NA	1.5	NA
2016-08-15 07:29:00	NA	0	NA	1.4	NA
2016-08-15 07:30:00	NA	0	NA	1.5	NA
2016-08-15 07:31:00	NA	0	NA	1.5	NA
2016-08-15 07:32:00	NA	0	NA	1.4	NA
2016-08-15 07:33:00	NA	0	NA	1.5	NA
2016-08-15 07:34:00	NA	0	NA	1.5	NA
2016-08-15 07:35:00	NA	0	NA	1.4	NA
2016-08-15 07:36:00	NA	0	NA	1.5	NA
2016-08-15 07:37:00	NA	0	NA	1.5	NA
2016-08-15 07:38:00	NA	0	NA	1.4	NA
2016-08-15 07:39:00	NA	0	NA	1.5	NA
2016-08-15 07:40:00	NA	0	NA	1.5	NA
2016-08-15 07:41:00	NA	0	NA	1.4	NA
2016-08-15 07:42:00	NA	0	NA	1.5	NA
2016-08-15 07:43:00	NA	0	NA	1.5	NA
2016-08-15 07:44:00	NA	0	NA	1.5	NA
2016-08-15 07:45:00	NA	0	NA	1.4	NA
2016-08-15 07:46:00	NA	0	NA	1.5	NA
2016-08-15 07:47:00	NA	0	NA	1.5	NA
2016-08-15 07:48:00	NA	0	NA	1.4	NA
2016-08-15 07:49:00	NA	0	NA	1.5	NA
2016-08-15 07:50:00	101	0	NA	1.4	NA
2016-08-15 07:51:00	105	0	4.96133e-05	3.2	74.3
2016-08-15 07:52:00	100	30	5.33148e-05	2.8	79.7
2016-08-15 07:53:00	91	14	5.48109e-05	2.1	81.5
2016-08-15 07:54:00	97	0	5.39083e-05	2.3	82.4
2016-08-15 07:55:00	99	0	5.51151e-05	2.7	83.3
2016-08-15 07:56:00	104	0	5.48109e-05	2.9	83.3
2016-08-15 07:57:00	109	0	5.51151e-05	4.2	84.2
2016-08-15 07:58:00	104	12	5.5421e-05	3.4	84.2
2016-08-15 07:59:00	95	7	5.57286e-05	2.4	85.1
2016-08-15 08:00:00	92	23	5.57286e-05	2.4	85.1
2016-08-15 08:01:00	95	19	5.57286e-05	2.4	85.1
2016-08-15 08:02:00	106	60	5.60379e-05	3.3	85.1
2016-08-15 08:03:00	117	108	5.6349e-05	5.9	86
2016-08-15 08:04:00	126	116	5.57286e-05	9.1	84.2
2016-08-15 08:05:00	128	91	4.98887e-05	9.8	84.2
2016-08-15 08:06:00	127	83	5.42075e-05	9.6	83.3
2016-08-15 08:07:00	129	105	5.27279e-05	10	82.4
2016-08-15 08:08:00	121	98	5.39083e-05	7.4	81.5
2016-08-15 08:09:00	127	93	5.30205e-05	9.6	81.5
2016-08-15 08:10:00	116	112	5.92271e-05	5.5	80.6
2016-08-15 08:11:00	117	101	8.34751e-05	6.2	80.6
2016-08-15 08:12:00	117	78	0.000111933	4.7	80.6
2016-08-15 08:13:00	103	0	0.000128545	2.5	80.6
2016-08-15 08:14:00	96	13	8.30144e-05	2.2	80.6
2016-08-15 08:15:00	93	0	0.000102447	1.8	81.5
2016-08-15 08:16:00	90	0	0.000193614	1.7	81.5
2016-08-15 08:17:00	87	0	0.00020238	1.6	81.5
2016-08-15 08:18:00	89	0	0.000174287	1.7	82.4
2016-08-15 08:19:00	91	0	0.000136615	1.8	83.3
2016-08-15 08:20:00	97	21	0.000129258	2.2	84.2
2016-08-15 08:21:00	113	114	0.000117001	3.8	84.2
2016-08-15 08:22:00	120	110	8.34751e-05	7.2	84.2
2016-08-15 08:23:00	114	71	6.08891e-05	4.4	83.3
2016-08-15 08:24:00	106	28	7.47276e-05	2.7	83.3
2016-08-15 08:25:00	98	17	0.000105322	2.4	83.3
2016-08-15 08:26:00	109	74	0.000231132	3.4	83.3
2016-08-15 08:27:00	89	55	0.000226071	2	84.2
2016-08-15 08:28:00	76	0	0.00011962	1.6	84.2
2016-08-15 08:29:00	91	0	0.000107679	1.8	84.2
2016-08-15 08:30:00	89	0	0.000215085	2.1	84.2
2016-08-15 08:31:00	94	0	0.000255346	2.1	84.2
2016-08-15 08:32:00	105	0	0.000235002	2.8	84.2
2016-08-15 08:33:00	93	0	9.85534e-05	2	85.1
2016-08-15 08:34:00	101	0	0.000160401	2.5	85.1
2016-08-15 08:35:00	92	0	0.000140448	1.8	85.1
2016-08-15 08:36:00	94	0	0.000189375	1.9	85.1
2016-08-15 08:37:00	85	0	0.00012573	1.7	85.1
2016-08-15 08:38:00	81	0	9.32467e-05	1.5	86
2016-08-15 08:39:00	84	0	7.51423e-05	1.6	86
2016-08-15 08:40:00	95	0	7.81108e-05	2.1	86
2016-08-15 08:41:00	94	0	9.96505e-05	2	86
2016-08-15 08:42:00	88	0	8.92078e-05	1.6	86
2016-08-15 08:43:00	83	0	7.72509e-05	1.5	86
2016-08-15 08:44:00	89	0	7.72509e-05	1.8	86.9
2016-08-15 08:45:00	86	0	7.03135e-05	1.5	86.9
2016-08-15 08:46:00	86	15	5.95558e-05	1.7	86.9
2016-08-15 08:47:00	95	28	6.72679e-05	2.2	86.9
2016-08-15 08:48:00	84	0	5.60379e-05	1.6	86.9
2016-08-15 08:49:00	81	0	6.08891e-05	1.5	86.9
2016-08-15 08:50:00	79	0	5.82517e-05	1.5	86.9
2016-08-15 08:51:00	77	0	6.47115e-05	1.5	86.9
2016-08-15 08:52:00	81	0	7.07038e-05	1.5	86.9
2016-08-15 08:53:00	91	0	5.60379e-05	1.7	86.9
2016-08-15 08:54:00	64	8	5.6349e-05	1.5	86.9
2016-08-15 08:55:00	66	10	9.12049e-05	1.4	86.9
2016-08-15 08:56:00	84	0	0.000171417	1.5	86.9
2016-08-15 08:57:00	78	0	0.000203504	1.6	86.9
2016-08-15 08:58:00	93	10	0.000135111	1.9	86.9
2016-08-15 08:59:00	104	14	0.000158635	2.7	86.9
2016-08-15 09:00:00	93	0	8.30144e-05	1.9	86.9
2016-08-15 09:01:00	95	0	8.30144e-05	2.1	86.9
2016-08-15 09:02:00	95	20	9.37643e-05	2.2	87.8
2016-08-15 09:03:00	108	20	7.89803e-05	3.6	87.8
2016-08-15 09:04:00	99	0	6.22522e-05	2.4	87.8
2016-08-15 09:05:00	95	0	6.08891e-05	2.1	87.8
2016-08-15 09:06:00	96	0	6.54318e-05	2	86.9
2016-08-15 09:07:00	95	0	6.65274e-05	2	86.9
2016-08-15 09:08:00	98	0	6.19086e-05	2.2	86.9
2016-08-15 09:09:00	100	0	6.15669e-05	2.5	86.9
2016-08-15 09:10:00	96	0	5.76104e-05	2.3	87.8
2016-08-15 09:11:00	92	0	5.92271e-05	1.9	87.8
2016-08-15 09:12:00	90	0	5.98864e-05	1.7	87.8
2016-08-15 09:13:00	88	0	6.08891e-05	1.7	87.8
2016-08-15 09:14:00	95	0	5.66617e-05	2	87.8
2016-08-15 09:15:00	87	0	5.6349e-05	1.6	87.8
2016-08-15 09:16:00	86	0	5.66617e-05	1.6	87.8
2016-08-15 09:17:00	88	0	5.72925e-05	1.7	87.8
2016-08-15 09:18:00	94	0	5.69762e-05	1.9	87.8
2016-08-15 09:19:00	91	0	5.66617e-05	1.7	87.8
2016-08-15 09:20:00	88	0	5.69762e-05	1.6	87.8
2016-08-15 09:21:00	90	0	5.92271e-05	1.8	87.8
2016-08-15 09:22:00	92	0	5.69762e-05	1.8	87.8
2016-08-15 09:23:00	92	0	5.95558e-05	1.8	87.8
2016-08-15 09:24:00	93	0	5.69762e-05	1.9	87.8
2016-08-15 09:25:00	93	0	5.72925e-05	1.9	88.7
2016-08-15 09:26:00	102	8	5.72925e-05	2.7	87.8
2016-08-15 09:27:00	98	0	5.69762e-05	2.3	87.8
2016-08-15 09:28:00	94	0	5.76104e-05	2	88.7
2016-08-15 09:29:00	98	0	5.72925e-05	2.2	88.7
2016-08-15 09:30:00	96	0	5.82517e-05	2.1	87.8
2016-08-15 09:31:00	98	0	5.79302e-05	2.2	88.7
2016-08-15 09:32:00	98	0	5.69762e-05	2.2	88.7
2016-08-15 09:33:00	100	0	5.79302e-05	2.4	88.7
2016-08-15 09:34:00	95	0	5.79302e-05	2.1	88.7
2016-08-15 09:35:00	97	0	5.76104e-05	2.3	88.7
2016-08-15 09:36:00	97	0	5.76104e-05	2.2	88.7
2016-08-15 09:37:00	99	0	5.82517e-05	2.3	88.7
2016-08-15 09:38:00	95	0	5.72925e-05	2.1	87.8
2016-08-15 09:39:00	95	0	5.82517e-05	2	88.7
2016-08-15 09:40:00	95	0	5.69762e-05	2	87.8
2016-08-15 09:41:00	97	0	5.79302e-05	2.1	87.8
2016-08-15 09:42:00	96	0	5.79302e-05	2.2	88.7
2016-08-15 09:43:00	95	0	5.79302e-05	2.1	88.7
2016-08-15 09:44:00	97	0	5.79302e-05	2.3	88.7
2016-08-15 09:45:00	98	0	5.79302e-05	2.2	88.7
2016-08-15 09:46:00	100	0	5.79302e-05	2.4	88.7
2016-08-15 09:47:00	101	0	5.76104e-05	2.4	87.8
2016-08-15 09:48:00	98	0	5.72925e-05	2.2	87.8
2016-08-15 09:49:00	99	0	5.76104e-05	2.3	88.7
2016-08-15 09:50:00	96	0	5.79302e-05	2.2	88.7
2016-08-15 09:51:00	97	0	5.76104e-05	2.2	88.7
2016-08-15 09:52:00	94	0	5.76104e-05	2	88.7
2016-08-15 09:53:00	96	0	5.76104e-05	2.1	88.7
2016-08-15 09:54:00	99	0	5.76104e-05	2.3	88.7
2016-08-15 09:55:00	94	0	5.76104e-05	2	87.8
2016-08-15 09:56:00	94	0	5.72925e-05	2	87.8
2016-08-15 09:57:00	81	0	5.76104e-05	1.5	87.8
2016-08-15 09:58:00	87	0	5.82517e-05	1.6	88.7
2016-08-15 09:59:00	90	0	5.79302e-05	1.7	88.7
2016-08-15 10:00:00	93	0	5.72925e-05	1.9	88.7
2016-08-15 10:01:00	93	0	5.76104e-05	1.8	88.7
2016-08-15 10:02:00	93	0	5.82517e-05	1.9	88.7
2016-08-15 10:03:00	93	0	5.76104e-05	1.8	88.7
2016-08-15 10:04:00	97	0	5.76104e-05	2.2	88.7
2016-08-15 10:05:00	99	13	5.76104e-05	2.3	88.7
2016-08-15 10:06:00	103	0	5.76104e-05	2.6	88.7
2016-08-15 10:07:00	98	14	5.79302e-05	2.4	88.7
2016-08-15 10:08:00	89	0	5.72925e-05	1.8	88.7
2016-08-15 10:09:00	91	0	5.69762e-05	1.8	88.7
2016-08-15 10:10:00	94	0	5.72925e-05	2	88.7
2016-08-15 10:11:00	74	0	5.76104e-05	1.4	88.7
2016-08-15 10:12:00	91	0	5.72925e-05	1.7	88.7
2016-08-15 10:13:00	94	0	5.76104e-05	2	88.7
2016-08-15 10:14:00	89	0	5.82517e-05	1.7	88.7
2016-08-15 10:15:00	90	0	5.69762e-05	1.6	88.7
2016-08-15 10:16:00	98	87	5.76104e-05	2.7	89.6
2016-08-15 10:17:00	109	51	5.79302e-05	3.3	88.7
2016-08-15 10:18:00	110	7	5.79302e-05	4.5	88.7
2016-08-15 10:19:00	95	0	5.72925e-05	2	88.7
2016-08-15 10:20:00	92	0	5.69762e-05	1.7	88.7
2016-08-15 10:21:00	94	0	5.72925e-05	2	87.8
2016-08-15 10:22:00	93	0	5.72925e-05	1.8	87.8
2016-08-15 10:23:00	96	0	5.69762e-05	2.1	87.8
2016-08-15 10:24:00	98	0	5.66617e-05	2.2	87.8
2016-08-15 10:25:00	91	0	5.72925e-05	1.8	87.8
2016-08-15 10:26:00	94	0	5.76104e-05	1.9	87.8
2016-08-15 10:27:00	97	0	5.66617e-05	2.1	87.8
2016-08-15 10:28:00	109	0	5.6349e-05	3	87.8
2016-08-15 10:29:00	112	0	5.72925e-05	3.7	87.8
2016-08-15 10:30:00	110	0	5.69762e-05	2.8	87.8
2016-08-15 10:31:00	106	0	5.69762e-05	2.8	87.8
2016-08-15 10:32:00	104	0	5.72925e-05	2.7	88.7
2016-08-15 10:33:00	107	0	5.6349e-05	2.8	88.7
2016-08-15 10:34:00	112	0	5.66617e-05	3.4	88.7
2016-08-15 10:35:00	109	0	5.72925e-05	3	88.7
2016-08-15 10:36:00	109	0	5.76104e-05	3	88.7
2016-08-15 10:37:00	108	0	5.79302e-05	2.9	88.7
2016-08-15 10:38:00	117	0	5.79302e-05	4.4	88.7
2016-08-15 10:39:00	117	0	5.76104e-05	4.8	88.7
2016-08-15 10:40:00	129	0	5.76104e-05	2.9	88.7
2016-08-15 10:41:00	116	0	5.72925e-05	5.1	87.8
2016-08-15 10:42:00	122	0	5.72925e-05	6.2	87.8
2016-08-15 10:43:00	126	0	5.76104e-05	6.2	87.8
2016-08-15 10:44:00	117	0	5.72925e-05	5.2	88.7
2016-08-15 10:45:00	121	0	5.72925e-05	6.8	87.8
2016-08-15 10:46:00	126	0	5.69762e-05	7.6	87.8
2016-08-15 10:47:00	129	7	5.69762e-05	9.1	87.8
2016-08-15 10:48:00	117	0	5.69762e-05	5.4	87.8
2016-08-15 10:49:00	111	80	5.6349e-05	4.5	87.8
2016-08-15 10:50:00	102	39	5.6349e-05	3	87.8
2016-08-15 10:51:00	89	46	5.69762e-05	2	87.8
2016-08-15 10:52:00	111	0	5.69762e-05	3.1	86.9
2016-08-15 10:53:00	109	0	5.76104e-05	3	86.9
2016-08-15 10:54:00	114	30	5.60379e-05	4.3	86.9
2016-08-15 10:55:00	109	0	5.6349e-05	3	86.9
2016-08-15 10:56:00	106	0	5.57286e-05	2.7	86.9
2016-08-15 10:57:00	108	0	5.89002e-05	2.8	86.9
2016-08-15 10:58:00	108	0	5.85751e-05	3	86.9
2016-08-15 10:59:00	108	0	5.72925e-05	3	87.8
2016-08-15 11:00:00	104	0	5.6349e-05	2.8	87.8
2016-08-15 11:01:00	102	0	5.69762e-05	2.5	87.8
2016-08-15 11:02:00	100	0	5.6349e-05	2.3	87.8
2016-08-15 11:03:00	101	0	5.76104e-05	2.5	87.8
2016-08-15 11:04:00	102	0	5.69762e-05	2.5	87.8
2016-08-15 11:05:00	103	0	5.66617e-05	2.5	87.8
2016-08-15 11:06:00	103	0	5.69762e-05	2.6	87.8
2016-08-15 11:07:00	102	0	5.66617e-05	2.4	87.8
2016-08-15 11:08:00	103	0	5.66617e-05	2.5	87.8
2016-08-15 11:09:00	104	0	5.6349e-05	2.6	87.8
2016-08-15 11:10:00	104	0	5.79302e-05	2.6	87.8
2016-08-15 11:11:00	102	0	5.69762e-05	2.5	87.8
2016-08-15 11:12:00	99	0	5.66617e-05	2.3	87.8
2016-08-15 11:13:00	104	0	5.6349e-05	2.7	87.8
2016-08-15 11:14:00	104	0	5.72925e-05	2.6	87.8
2016-08-15 11:15:00	109	55	5.76104e-05	3.2	88.7
2016-08-15 11:16:00	118	82	5.79302e-05	6	88.7
2016-08-15 11:17:00	110	0	5.69762e-05	3.3	88.7
2016-08-15 11:18:00	102	0	5.85751e-05	2.6	88.7
2016-08-15 11:19:00	117	51	5.76104e-05	5.2	88.7
2016-08-15 11:20:00	115	51	5.72925e-05	4.7	88.7
2016-08-15 11:21:00	108	19	5.72925e-05	3.1	88.7
2016-08-15 11:22:00	105	0	5.82517e-05	2.6	88.7
2016-08-15 11:23:00	93	0	5.72925e-05	2.1	88.7
2016-08-15 11:24:00	98	0	5.72925e-05	2.2	88.7
2016-08-15 11:25:00	104	0	5.69762e-05	2.8	88.7
2016-08-15 11:26:00	107	0	5.82517e-05	2.9	88.7
2016-08-15 11:27:00	112	0	5.79302e-05	3.4	88.7
2016-08-15 11:28:00	111	0	5.79302e-05	3.3	88.7
2016-08-15 11:29:00	112	0	5.76104e-05	3.5	88.7
2016-08-15 11:30:00	110	0	5.76104e-05	3.2	88.7
2016-08-15 11:31:00	111	0	5.72925e-05	3.2	89.6
2016-08-15 11:32:00	111	0	5.85751e-05	3.3	89.6
2016-08-15 11:33:00	109	0	5.76104e-05	3.1	89.6
2016-08-15 11:34:00	105	0	5.76104e-05	2.9	89.6
2016-08-15 11:35:00	111	0	5.85751e-05	3.6	89.6
2016-08-15 11:36:00	110	0	5.79302e-05	3.3	89.6
2016-08-15 11:37:00	112	0	5.82517e-05	3.4	90.5
2016-08-15 11:38:00	111	0	5.79302e-05	3.3	90.5
2016-08-15 11:39:00	103	0	5.89002e-05	2.7	90.5
2016-08-15 11:40:00	100	0	5.85751e-05	2.3	90.5
2016-08-15 11:41:00	101	0	5.92271e-05	2.4	90.5
2016-08-15 11:42:00	105	0	5.95558e-05	2.8	90.5
2016-08-15 11:43:00	99	25	6.02188e-05	2.4	90.5
2016-08-15 11:44:00	115	67	5.85751e-05	4.5	90.5
2016-08-15 11:45:00	110	52	5.82517e-05	4.1	90.5
2016-08-15 11:46:00	108	0	5.82517e-05	3.1	89.6
2016-08-15 11:47:00	104	0	5.92271e-05	2.7	89.6
2016-08-15 11:48:00	101	0	5.76104e-05	2.3	89.6
2016-08-15 11:49:00	102	0	5.79302e-05	2.5	89.6
2016-08-15 11:50:00	101	0	5.72925e-05	2.4	89.6
2016-08-15 11:51:00	106	13	5.76104e-05	2.8	89.6
2016-08-15 11:52:00	99	13	5.79302e-05	2.4	90.5
2016-08-15 11:53:00	97	14	5.98864e-05	2.1	90.5
2016-08-15 11:54:00	96	0	5.82517e-05	2.1	90.5
2016-08-15 11:55:00	104	0	6.1227e-05	2.7	90.5
2016-08-15 11:56:00	101	0	5.85751e-05	2.4	90.5
2016-08-15 11:57:00	100	0	5.82517e-05	2.3	90.5
2016-08-15 11:58:00	98	0	7.07038e-05	2.2	90.5
2016-08-15 11:59:00	99	0	5.85751e-05	2.3	90.5
2016-08-15 12:00:00	100	0	5.85751e-05	2.3	90.5
2016-08-15 12:01:00	100	0	5.95558e-05	2.3	90.5
2016-08-15 12:02:00	102	0	5.95558e-05	2.5	90.5
2016-08-15 12:03:00	95	0	6.15669e-05	2.1	90.5
2016-08-15 12:04:00	103	0	5.89002e-05	2.6	90.5
2016-08-15 12:05:00	99	0	6.02188e-05	2.3	90.5
2016-08-15 12:06:00	100	0	5.95558e-05	2.3	90.5
2016-08-15 12:07:00	98	0	6.15669e-05	2.3	91.4
2016-08-15 12:08:00	98	0	6.02188e-05	2.1	91.4
2016-08-15 12:09:00	97	0	6.0553e-05	2.1	91.4
2016-08-15 12:10:00	98	0	6.32945e-05	2.2	91.4
2016-08-15 12:11:00	98	0	6.1227e-05	2.2	91.4
2016-08-15 12:12:00	98	0	6.19086e-05	2.2	91.4
2016-08-15 12:13:00	96	0	6.08891e-05	2.1	91.4
2016-08-15 12:14:00	96	0	6.5795e-05	2	91.4
2016-08-15 12:15:00	96	0	5.85751e-05	2.1	90.5
2016-08-15 12:16:00	98	0	5.82517e-05	2.2	90.5
2016-08-15 12:17:00	95	0	6.65274e-05	1.9	90.5
2016-08-15 12:18:00	103	0	6.87739e-05	2.7	90.5
2016-08-15 12:19:00	95	0	7.68245e-05	2	90.5
2016-08-15 12:20:00	87	0	6.08891e-05	1.6	90.5
2016-08-15 12:21:00	84	0	5.79302e-05	1.7	90.5
2016-08-15 12:22:00	100	0	8.03028e-05	2.4	91.4
2016-08-15 12:23:00	99	0	9.80094e-05	2.4	91.4
2016-08-15 12:24:00	98	0	9.80094e-05	2.2	91.4
2016-08-15 12:25:00	103	7	9.80094e-05	2.7	90.5
2016-08-15 12:26:00	101	0	0.000106494	2.4	90.5
2016-08-15 12:27:00	105	0	8.87154e-05	2.7	90.5
2016-08-15 12:28:00	100	0	8.39385e-05	2.4	90.5
2016-08-15 12:29:00	101	12	8.44043e-05	2.7	90.5
2016-08-15 12:30:00	97	0	8.87154e-05	2.1	90.5
2016-08-15 12:31:00	95	0	6.0553e-05	2	90.5
2016-08-15 12:32:00	96	0	5.89002e-05	2.1	90.5
2016-08-15 12:33:00	98	0	5.76104e-05	2.2	90.5
2016-08-15 12:34:00	96	0	5.79302e-05	2	90.5
2016-08-15 12:35:00	97	0	6.22522e-05	2.2	90.5
2016-08-15 12:36:00	98	0	6.39991e-05	2.3	90.5
2016-08-15 12:37:00	94	0	6.25977e-05	2	90.5
2016-08-15 12:38:00	93	0	6.65274e-05	2	90.5
2016-08-15 12:39:00	96	0	6.0553e-05	2.1	90.5
2016-08-15 12:40:00	100	0	5.95558e-05	2.5	90.5
2016-08-15 12:41:00	92	0	6.36458e-05	1.9	90.5
2016-08-15 12:42:00	95	0	6.15669e-05	2.1	90.5
2016-08-15 12:43:00	98	0	6.0553e-05	2.3	90.5
2016-08-15 12:44:00	97	0	5.85751e-05	2.2	90.5
2016-08-15 12:45:00	95	15	5.76104e-05	2.1	90.5
2016-08-15 12:46:00	100	12	5.85751e-05	2.7	90.5
2016-08-15 12:47:00	98	0	6.02188e-05	2.3	90.5
2016-08-15 12:48:00	98	0	5.85751e-05	2.3	89.6
2016-08-15 12:49:00	94	17	5.82517e-05	2.1	89.6
2016-08-15 12:50:00	95	0	5.95558e-05	2.1	89.6
2016-08-15 12:51:00	94	0	6.08891e-05	2	89.6
2016-08-15 12:52:00	94	0	5.82517e-05	1.9	89.6
2016-08-15 12:53:00	98	0	6.25977e-05	2.5	89.6
2016-08-15 12:54:00	93	0	6.02188e-05	1.9	89.6
2016-08-15 12:55:00	92	0	6.80167e-05	1.9	89.6
2016-08-15 12:56:00	94	0	6.25977e-05	2	89.6
2016-08-15 12:57:00	95	0	6.47115e-05	2	89.6
2016-08-15 12:58:00	94	0	6.5795e-05	2	89.6
2016-08-15 12:59:00	105	0	6.36458e-05	2.6	89.6
2016-08-15 13:00:00	106	40	6.65274e-05	2.9	89.6
2016-08-15 13:01:00	104	0	6.80167e-05	2.8	89.6
2016-08-15 13:02:00	102	13	6.61602e-05	2.3	89.6
2016-08-15 13:03:00	97	11	5.82517e-05	2.6	88.7
2016-08-15 13:04:00	103	56	6.43543e-05	2.8	88.7
2016-08-15 13:05:00	101	44	5.85751e-05	2.8	88.7
2016-08-15 13:06:00	99	50	5.85751e-05	2.5	87.8
2016-08-15 13:07:00	102	67	5.60379e-05	2.9	87.8
2016-08-15 13:08:00	111	64	5.60379e-05	4.2	87.8
2016-08-15 13:09:00	102	50	5.72925e-05	2.7	87.8
2016-08-15 13:10:00	109	0	5.69762e-05	3	87.8
2016-08-15 13:11:00	107	0	5.6349e-05	2.9	87.8
2016-08-15 13:12:00	109	0	5.85751e-05	3.1	87.8
2016-08-15 13:13:00	106	0	5.72925e-05	2.9	87.8
2016-08-15 13:14:00	102	0	6.5795e-05	2.6	88.7
2016-08-15 13:15:00	102	0	6.39991e-05	2.5	88.7
2016-08-15 13:16:00	97	0	7.30913e-05	2.2	89.6
2016-08-15 13:17:00	105	0	8.82258e-05	2.8	89.6
2016-08-15 13:18:00	104	0	6.95394e-05	2.6	89.6
2016-08-15 13:19:00	103	0	7.22866e-05	2.6	89.6
2016-08-15 13:20:00	104	0	7.89803e-05	2.6	89.6
2016-08-15 13:21:00	99	0	6.5795e-05	2.2	90.5
2016-08-15 13:22:00	101	0	9.02009e-05	2.5	90.5
2016-08-15 13:23:00	100	0	8.34751e-05	2.3	90.5
2016-08-15 13:24:00	100	0	8.34751e-05	2.4	91.4
2016-08-15 13:25:00	101	0	8.87154e-05	2.4	91.4
2016-08-15 13:26:00	103	0	0.000102447	2.6	91.4
2016-08-15 13:27:00	101	0	0.00011962	2.4	91.4
2016-08-15 13:28:00	101	0	0.00011962	2.4	91.4
2016-08-15 13:29:00	102	0	0.00010474	2.5	91.4
2016-08-15 13:30:00	99	0	0.000103587	2.3	91.4
2016-08-15 13:31:00	103	0	0.00011009	2.6	91.4
2016-08-15 13:32:00	100	0	0.000102447	2.4	91.4
2016-08-15 13:33:00	95	0	9.12049e-05	2.1	91.4
2016-08-15 13:34:00	103	0	5.95558e-05	2.5	91.4
2016-08-15 13:35:00	105	0	0.000164902	2.8	92.3
2016-08-15 13:36:00	96	0	0.000150094	2.1	92.3
2016-08-15 13:37:00	95	0	0.000221121	2.1	92.3
2016-08-15 13:38:00	97	0	0.000334901	2.2	92.3
2016-08-15 13:39:00	101	0	0.000436817	2.5	92.3
2016-08-15 13:40:00	103	0	0.000429623	2.6	92.3
2016-08-15 13:41:00	101	0	0.000303143	2.4	92.3
2016-08-15 13:42:00	103	0	0.000152607	2.6	92.3
2016-08-15 13:43:00	101	0	0.000153454	2.5	92.3
2016-08-15 13:44:00	98	0	0.000129258	2.3	92.3
2016-08-15 13:45:00	101	12	0.000151764	2.5	92.3
2016-08-15 13:46:00	102	37	0.000143592	2.7	92.3
2016-08-15 13:47:00	104	89	0.000272882	3.1	92.3
2016-08-15 13:48:00	101	30	0.000158635	2.8	92.3
2016-08-15 13:49:00	103	56	8.30144e-05	2.8	92.3
2016-08-15 13:50:00	99	0	0.00015776	2.2	92.3
2016-08-15 13:51:00	100	0	0.000194689	2.4	91.4
2016-08-15 13:52:00	107	54	0.000122298	3	91.4
2016-08-15 13:53:00	101	0	6.95394e-05	2.3	90.5
2016-08-15 13:54:00	94	0	7.39049e-05	1.9	90.5
2016-08-15 13:55:00	93	0	0.00011962	2	90.5
2016-08-15 13:56:00	94	0	0.000159516	2.1	89.6
2016-08-15 13:57:00	94	0	6.08891e-05	2	89.6
2016-08-15 13:58:00	104	51	0.000261062	2.8	89.6
2016-08-15 13:59:00	100	0	0.000293241	2.5	89.6
2016-08-15 14:00:00	95	0	0.000336759	2	89.6
2016-08-15 14:01:00	96	0	0.000126428	2.1	88.7
2016-08-15 14:02:00	97	0	0.000258188	2.2	88.7
2016-08-15 14:03:00	96	0	9.07015e-05	2.1	88.7
2016-08-15 14:04:00	95	0	6.1227e-05	2	88.7
2016-08-15 14:05:00	95	0	0.000240263	2.1	88.7
2016-08-15 14:06:00	94	0	0.000209214	2	89.6
2016-08-15 14:07:00	94	0	0.000315119	2	89.6
2016-08-15 14:08:00	93	0	0.000120952	1.9	89.6
2016-08-15 14:09:00	96	0	0.000110701	2.2	89.6
2016-08-15 14:10:00	98	0	8.58176e-05	2.3	89.6
2016-08-15 14:11:00	100	0	0.000105322	2.4	89.6
2016-08-15 14:12:00	97	0	7.76797e-05	2.1	89.6
2016-08-15 14:13:00	95	0	0.000101319	2.1	89.6
2016-08-15 14:14:00	97	0	0.000163087	2.1	89.6
2016-08-15 14:15:00	96	0	0.000150927	2.1	89.6
2016-08-15 14:16:00	95	0	0.000129976	2	89.6
2016-08-15 14:17:00	97	0	0.00010076	2.2	89.6
2016-08-15 14:18:00	95	0	0.000115074	2	89.6
2016-08-15 14:19:00	90	0	0.000110701	1.7	89.6
2016-08-15 14:20:00	95	0	6.15669e-05	2.1	90.5
2016-08-15 14:21:00	87	0	6.08891e-05	1.6	89.6
2016-08-15 14:22:00	95	0	0.000102447	2	90.5
2016-08-15 14:23:00	96	0	8.72545e-05	2	90.5
2016-08-15 14:24:00	92	0	7.07038e-05	1.9	90.5
2016-08-15 14:25:00	94	0	0.00010474	2	90.5
2016-08-15 14:26:00	101	38	0.000242937	2.6	90.5
2016-08-15 14:27:00	98	0	7.10962e-05	2.3	90.5
2016-08-15 14:28:00	93	0	6.36458e-05	2	89.6
2016-08-15 14:29:00	98	0	0.000108277	2.3	89.6
2016-08-15 14:30:00	95	0	5.95558e-05	2.1	89.6
2016-08-15 14:31:00	95	0	0.000109482	2.1	89.6
2016-08-15 14:32:00	98	0	9.69305e-05	2.3	89.6
2016-08-15 14:33:00	92	0	9.17111e-05	1.9	89.6
2016-08-15 14:34:00	96	0	0.000101319	2.1	89.6
2016-08-15 14:35:00	95	0	0.00015776	2.2	89.6
2016-08-15 14:36:00	100	0	0.000155162	2.5	89.6
2016-08-15 14:37:00	96	0	0.000126428	2.2	89.6
2016-08-15 14:38:00	96	0	7.39049e-05	2.3	89.6
2016-08-15 14:39:00	97	0	5.89002e-05	2.3	89.6
2016-08-15 14:40:00	97	0	8.92078e-05	2.3	88.7
2016-08-15 14:41:00	94	0	6.5795e-05	2	88.7
2016-08-15 14:42:00	95	43	8.11966e-05	2.3	89.6
2016-08-15 14:43:00	103	0	7.39049e-05	2.7	88.7
2016-08-15 14:44:00	102	0	8.34751e-05	2.6	88.7
2016-08-15 14:45:00	99	0	0.000116355	2.3	88.7
2016-08-15 14:46:00	91	13	0.000132152	2	88.7
2016-08-15 14:47:00	96	0	8.58176e-05	2.2	88.7
2016-08-15 14:48:00	99	0	9.4808e-05	2.3	88.7
2016-08-15 14:49:00	95	0	6.22522e-05	2	88.7
2016-08-15 14:50:00	97	0	5.95558e-05	2.3	89.6
2016-08-15 14:51:00	93	0	6.1227e-05	1.8	89.6
2016-08-15 14:52:00	95	0	6.1227e-05	2.1	89.6
2016-08-15 14:53:00	95	0	6.39991e-05	2.1	89.6
2016-08-15 14:54:00	86	0	5.85751e-05	1.5	89.6
2016-08-15 14:55:00	92	0	5.72925e-05	1.8	89.6
2016-08-15 14:56:00	92	0	5.79302e-05	1.8	90.5
2016-08-15 14:57:00	89	0	5.85751e-05	1.8	90.5
2016-08-15 14:58:00	85	0	5.92271e-05	1.5	90.5
2016-08-15 14:59:00	91	0	5.92271e-05	1.8	90.5
2016-08-15 15:00:00	96	0	5.92271e-05	2	90.5
2016-08-15 15:01:00	95	0	5.95558e-05	2.1	90.5
2016-08-15 15:02:00	91	0	6.15669e-05	1.7	90.5
2016-08-15 15:03:00	96	0	7.03135e-05	2.1	90.5
2016-08-15 15:04:00	96	0	0.000105322	2.1	90.5
2016-08-15 15:05:00	94	0	8.48728e-05	2	90.5
2016-08-15 15:06:00	94	0	6.1227e-05	1.9	90.5
2016-08-15 15:07:00	94	0	6.32945e-05	2	90.5
2016-08-15 15:08:00	89	0	6.65274e-05	1.8	90.5
2016-08-15 15:09:00	92	0	6.32945e-05	1.8	90.5
2016-08-15 15:10:00	97	0	8.82258e-05	2.3	91.4
2016-08-15 15:11:00	95	0	9.07015e-05	2.1	91.4
2016-08-15 15:12:00	95	0	0.000125036	2.1	90.5
2016-08-15 15:13:00	94	0	0.000153454	2.1	90.5
2016-08-15 15:14:00	98	0	0.000143592	2.4	90.5
2016-08-15 15:15:00	96	0	0.000148441	2.1	90.5
2016-08-15 15:16:00	96	0	0.000222348	2.1	90.5
2016-08-15 15:17:00	96	0	9.32467e-05	2.2	90.5
2016-08-15 15:18:00	97	0	0.000124346	2.2	90.5
2016-08-15 15:19:00	98	0	8.03028e-05	2.3	90.5
2016-08-15 15:20:00	102	0	7.34969e-05	2.6	90.5
2016-08-15 15:21:00	92	0	0.000106494	1.9	90.5
2016-08-15 15:22:00	91	0	0.000218686	1.8	90.5
2016-08-15 15:23:00	93	0	6.19086e-05	2	90.5
2016-08-15 15:24:00	92	0	0.000206911	1.8	90.5
2016-08-15 15:25:00	91	0	0.000122298	1.8	90.5
2016-08-15 15:26:00	94	0	8.03028e-05	2	90.5
2016-08-15 15:27:00	89	0	8.62939e-05	1.7	90.5
2016-08-15 15:28:00	91	0	8.62939e-05	1.8	90.5
2016-08-15 15:29:00	90	0	5.89002e-05	1.7	90.5
2016-08-15 15:30:00	95	0	5.95558e-05	2.1	90.5
2016-08-15 15:31:00	92	0	0.000115713	1.9	90.5
2016-08-15 15:32:00	98	0	9.32467e-05	2.1	90.5
2016-08-15 15:33:00	98	0	0.000117651	2.3	90.5
2016-08-15 15:34:00	98	0	7.89803e-05	2.2	90.5
2016-08-15 15:35:00	100	0	7.22866e-05	2.5	90.5
2016-08-15 15:36:00	97	0	7.34969e-05	2.1	90.5
2016-08-15 15:37:00	99	0	6.22522e-05	2.4	90.5
2016-08-15 15:38:00	95	0	6.0553e-05	2.1	90.5
2016-08-15 15:39:00	96	0	6.39991e-05	2.1	90.5
2016-08-15 15:40:00	94	0	9.32467e-05	1.9	90.5
2016-08-15 15:41:00	94	0	0.000110701	1.9	90.5
2016-08-15 15:42:00	94	0	8.03028e-05	2	90.5
2016-08-15 15:43:00	93	0	5.95558e-05	1.8	90.5
2016-08-15 15:44:00	96	0	5.98864e-05	2.1	90.5
2016-08-15 15:45:00	95	0	5.98864e-05	2.1	90.5
2016-08-15 15:46:00	94	10	6.0553e-05	2	90.5
2016-08-15 15:47:00	96	0	7.72509e-05	2.1	90.5
2016-08-15 15:48:00	96	0	8.58176e-05	2.1	91.4
2016-08-15 15:49:00	97	0	5.85751e-05	2.2	90.5
2016-08-15 15:50:00	91	0	9.53342e-05	1.8	90.5
2016-08-15 15:51:00	94	0	5.79302e-05	1.9	90.5
2016-08-15 15:52:00	96	0	7.76797e-05	2.1	90.5
2016-08-15 15:53:00	96	0	7.18876e-05	2.1	90.5
2016-08-15 15:54:00	99	0	6.68966e-05	2.4	90.5
2016-08-15 15:55:00	95	0	6.1227e-05	2.1	90.5
2016-08-15 15:56:00	95	0	6.1227e-05	2.2	90.5
2016-08-15 15:57:00	97	0	5.85751e-05	2.3	90.5
2016-08-15 15:58:00	94	0	5.89002e-05	1.9	90.5
2016-08-15 15:59:00	105	0	6.15669e-05	2.8	90.5
2016-08-15 16:00:00	97	0	5.82517e-05	2.2	91.4
2016-08-15 16:01:00	98	0	5.82517e-05	2.3	90.5
2016-08-15 16:02:00	97	0	5.82517e-05	2.2	90.5
2016-08-15 16:03:00	105	0	5.89002e-05	2.7	90.5
2016-08-15 16:04:00	101	0	6.19086e-05	2.5	90.5
2016-08-15 16:05:00	90	0	6.29452e-05	1.8	90.5
2016-08-15 16:06:00	97	0	5.82517e-05	2.2	90.5
2016-08-15 16:07:00	100	0	6.19086e-05	2.5	90.5
2016-08-15 16:08:00	100	11	6.43543e-05	2.4	90.5
2016-08-15 16:09:00	104	25	6.47115e-05	2.8	90.5
2016-08-15 16:10:00	98	0	6.50707e-05	2.3	90.5
2016-08-15 16:11:00	100	0	5.79302e-05	2.4	89.6
2016-08-15 16:12:00	105	52	6.29452e-05	2.9	89.6
2016-08-15 16:13:00	100	0	5.79302e-05	2.5	89.6
2016-08-15 16:14:00	94	0	5.89002e-05	2	89.6
2016-08-15 16:15:00	90	0	6.72679e-05	1.8	88.7
2016-08-15 16:16:00	92	0	5.60379e-05	1.8	88.7
2016-08-15 16:17:00	94	0	7.18876e-05	2.1	88.7
2016-08-15 16:18:00	95	0	6.54318e-05	2	88.7
2016-08-15 16:19:00	96	0	7.47276e-05	2.1	89.6
2016-08-15 16:20:00	94	0	7.18876e-05	2	89.6
2016-08-15 16:21:00	94	0	5.92271e-05	2	89.6
2016-08-15 16:22:00	91	0	6.02188e-05	1.7	89.6
2016-08-15 16:23:00	93	0	5.79302e-05	1.9	89.6
2016-08-15 16:24:00	95	0	5.72925e-05	2.1	89.6
2016-08-15 16:25:00	93	0	5.76104e-05	1.9	89.6
2016-08-15 16:26:00	98	0	5.92271e-05	2.5	89.6
2016-08-15 16:27:00	100	50	6.1227e-05	2.6	90.5
2016-08-15 16:28:00	95	32	6.25977e-05	2.1	89.6
2016-08-15 16:29:00	92	101	5.76104e-05	2.2	89.6
2016-08-15 16:30:00	100	41	5.18595e-05	2.6	89.6
2016-08-15 16:31:00	101	58	5.79302e-05	2.8	89.6
2016-08-15 16:32:00	114	73	6.02188e-05	4.4	89.6
2016-08-15 16:33:00	112	70	5.82517e-05	4	88.7
2016-08-15 16:34:00	100	19	5.66617e-05	2.5	88.7
2016-08-15 16:35:00	98	7	5.60379e-05	2.2	88.7
2016-08-15 16:36:00	108	0	5.79302e-05	2.9	88.7
2016-08-15 16:37:00	101	6	5.69762e-05	2.6	88.7
2016-08-15 16:38:00	99	8	5.69762e-05	2.4	87.8
2016-08-15 16:39:00	95	8	5.66617e-05	2	87.8
2016-08-15 16:40:00	95	0	5.60379e-05	2.2	87.8
2016-08-15 16:41:00	99	0	5.6349e-05	2.3	87.8
2016-08-15 16:42:00	103	0	5.60379e-05	2.6	87.8
2016-08-15 16:43:00	104	0	5.57286e-05	2.8	87.8
2016-08-15 16:44:00	105	0	5.57286e-05	3	86.9
2016-08-15 16:45:00	98	0	5.5421e-05	2.3	86.9
2016-08-15 16:46:00	95	0	5.57286e-05	2.1	86.9
2016-08-15 16:47:00	95	0	5.79302e-05	1.9	87.8
2016-08-15 16:48:00	94	0	6.39991e-05	2	87.8
2016-08-15 16:49:00	96	0	7.10962e-05	2.1	87.8
2016-08-15 16:50:00	97	0	6.76413e-05	2.2	87.8
2016-08-15 16:51:00	100	0	6.99254e-05	2.4	87.8
2016-08-15 16:52:00	104	0	7.68245e-05	2.7	87.8
2016-08-15 16:53:00	103	0	5.6349e-05	2.6	87.8
2016-08-15 16:54:00	98	0	5.82517e-05	2.3	87.8
2016-08-15 16:55:00	101	0	5.72925e-05	2.6	88.7
2016-08-15 16:56:00	99	0	5.69762e-05	2.4	88.7
2016-08-15 16:57:00	96	0	6.95394e-05	2.2	88.7
2016-08-15 16:58:00	100	0	6.5795e-05	2.4	88.7
2016-08-15 16:59:00	97	0	9.69305e-05	2.2	88.7
2016-08-15 17:00:00	95	0	8.62939e-05	2	88.7
2016-08-15 17:01:00	101	7	8.44043e-05	2.6	88.7
2016-08-15 17:02:00	99	47	6.87739e-05	2.6	87.8
2016-08-15 17:03:00	105	29	7.64005e-05	3	88.7
2016-08-15 17:04:00	88	86	5.79302e-05	2.1	88.7
2016-08-15 17:05:00	90	109	0.000129976	2.2	88.7
2016-08-15 17:06:00	95	0	0.00012366	2.2	88.7
2016-08-15 17:07:00	91	0	0.000108277	1.8	88.7
2016-08-15 17:08:00	96	0	5.92271e-05	2.2	88.7
2016-08-15 17:09:00	97	0	7.03135e-05	2.1	88.7
2016-08-15 17:10:00	97	0	5.95558e-05	2.3	88.7
2016-08-15 17:11:00	94	0	5.95558e-05	2	88.7
2016-08-15 17:12:00	91	0	5.79302e-05	1.8	88.7
2016-08-15 17:13:00	89	0	9.80094e-05	1.8	88.7
2016-08-15 17:14:00	91	0	5.95558e-05	1.8	89.6
2016-08-15 17:15:00	96	0	0.000137373	2.2	89.6
2016-08-15 17:16:00	94	0	6.47115e-05	2	89.6
2016-08-15 17:17:00	99	0	6.1227e-05	2.3	89.6
2016-08-15 17:18:00	103	0	0.000120284	2.8	89.6
2016-08-15 17:19:00	93	0	5.72925e-05	1.9	89.6
2016-08-15 17:20:00	93	0	5.85751e-05	1.9	88.7
2016-08-15 17:21:00	94	0	5.95558e-05	2	89.6
2016-08-15 17:22:00	94	0	6.76413e-05	1.9	89.6
2016-08-15 17:23:00	93	0	5.98864e-05	2	89.6
2016-08-15 17:24:00	96	0	7.03135e-05	2.1	89.6
2016-08-15 17:25:00	96	0	9.17111e-05	2.7	89.6
2016-08-15 17:26:00	116	102	0.000100204	5.2	89.6
2016-08-15 17:27:00	114	105	6.0553e-05	4.3	89.6
2016-08-15 17:28:00	106	59	9.63954e-05	4.1	89.6
2016-08-15 17:29:00	104	0	0.000117651	2.9	89.6
2016-08-15 17:30:00	99	0	9.74685e-05	2.5	89.6
2016-08-15 17:31:00	98	0	0.000129976	2.3	89.6
2016-08-15 17:32:00	99	0	0.000156889	2.4	89.6
2016-08-15 17:33:00	98	0	8.77388e-05	2.3	89.6
2016-08-15 17:34:00	98	0	0.000210375	2.4	89.6
2016-08-15 17:35:00	97	0	0.000318626	2.2	90.5
2016-08-15 17:36:00	101	0	0.000303143	2.6	90.5
2016-08-15 17:37:00	97	0	0.000304825	2.2	90.5
2016-08-15 17:38:00	98	0	0.000217479	2.5	92.3
2016-08-15 17:39:00	98	0	0.000223582	2.5	93.2
2016-08-15 17:40:00	103	8	0.000179178	3	94.1
2016-08-15 17:41:00	109	102	0.000672663	3.4	94.1
2016-08-15 17:42:00	93	65	0.000794167	2.2	94.1
2016-08-15 17:43:00	96	57	0.000235002	2.1	93.2
2016-08-15 17:44:00	105	26	0.000147622	2.9	92.3
2016-08-15 17:45:00	92	0	6.22522e-05	1.9	91.4
2016-08-15 17:46:00	87	0	0.000105322	1.8	91.4
2016-08-15 17:47:00	104	45	0.000153454	2.8	91.4
2016-08-15 17:48:00	97	0	0.000127835	2.3	90.5
2016-08-15 17:49:00	99	0	0.000166738	2.4	90.5
2016-08-15 17:50:00	97	50	0.000196856	2.4	90.5
2016-08-15 17:51:00	96	0	0.00018833	2.2	90.5
2016-08-15 17:52:00	99	0	0.000179178	2.4	90.5
2016-08-15 17:53:00	97	21	0.00015776	2.4	90.5
2016-08-15 17:54:00	100	10	0.000215085	2.6	89.6
2016-08-15 17:55:00	102	22	0.000175254	2.7	89.6
2016-08-15 17:56:00	106	17	0.000193614	3.4	89.6
2016-08-15 17:57:00	96	0	0.000183189	2.2	89.6
2016-08-15 17:58:00	97	0	0.000141228	2.3	89.6
2016-08-15 17:59:00	98	0	0.000163087	2.5	89.6
2016-08-15 18:00:00	102	0	7.72509e-05	2.5	89.6
2016-08-15 18:01:00	94	0	0.000213898	2.1	89.6
2016-08-15 18:02:00	95	0	0.000218686	2.1	90.5
2016-08-15 18:03:00	101	0	0.000309929	2.6	90.5
2016-08-15 18:04:00	103	50	0.0002199	2.8	90.5
2016-08-15 18:05:00	105	43	0.000131423	3.1	89.6
2016-08-15 18:06:00	103	33	0.000120952	2.8	89.6
2016-08-15 18:07:00	93	19	0.000205769	2.1	89.6
2016-08-15 18:08:00	101	0	0.000247005	2.5	89.6
2016-08-15 18:09:00	96	0	0.000306517	2.2	89.6
2016-08-15 18:10:00	98	0	0.000181172	2.3	89.6
2016-08-15 18:11:00	92	26	0.000318626	2.1	89.6
2016-08-15 18:12:00	98	14	0.000248376	2.4	90.5
2016-08-15 18:13:00	98	0	0.000226071	2.5	90.5
2016-08-15 18:14:00	95	0	0.000316868	2.2	90.5
2016-08-15 18:15:00	97	0	0.000248376	2.1	90.5
2016-08-15 18:16:00	101	0	0.000251141	2.6	90.5
2016-08-15 18:17:00	96	39	0.000121623	2.4	90.5
2016-08-15 18:18:00	103	62	0.000411015	2.9	90.5
2016-08-15 18:19:00	100	43	0.000408746	2.5	90.5
2016-08-15 18:20:00	95	43	0.000164902	2.5	90.5
2016-08-15 18:21:00	109	0	0.000145191	3.2	89.6
2016-08-15 18:22:00	98	0	0.000402015	2.6	89.6
2016-08-15 18:23:00	97	0	0.000598849	2.5	90.5
2016-08-15 18:24:00	95	0	0.000436817	2.2	90.5
2016-08-15 18:25:00	95	0	0.000477266	2.1	90.5
2016-08-15 18:26:00	95	0	0.000272882	2.1	90.5
2016-08-15 18:27:00	97	0	0.000186256	2.3	90.5
2016-08-15 18:28:00	95	0	0.000340508	2.4	91.4
2016-08-15 18:29:00	96	0	0.000533135	2.3	91.4
2016-08-15 18:30:00	96	0	0.00057291	2.3	91.4
2016-08-15 18:31:00	103	8	0.000595543	3.2	91.4
2016-08-15 18:32:00	102	23	0.000411015	3	91.4
2016-08-15 18:33:00	107	89	0.000654302	3.3	91.4
2016-08-15 18:34:00	104	49	0.000124346	2.9	91.4
2016-08-15 18:35:00	100	39	0.000200152	2.6	90.5
2016-08-15 18:36:00	104	95	0.000179178	3	90.5
2016-08-15 18:37:00	103	74	0.000172368	3	89.6
2016-08-15 18:38:00	96	92	0.000152607	2.4	89.6
2016-08-15 18:39:00	120	71	0.000121623	6.6	88.7
2016-08-15 18:40:00	139	90	0.000113808	11.5	88.7
2016-08-15 18:41:00	120	46	0.000113808	7	88.7
2016-08-15 18:42:00	98	75	0.000107085	2.6	87.8
2016-08-15 18:43:00	103	58	0.000135111	2.9	87.8
2016-08-15 18:44:00	95	0	0.000136615	2.3	87.8
2016-08-15 18:45:00	98	26	0.000139673	2.6	87.8
2016-08-15 18:46:00	99	54	0.000162187	2.4	87.8
2016-08-15 18:47:00	101	0	0.000103015	2.8	87.8
2016-08-15 18:48:00	102	0	0.000108277	2.7	87.8
2016-08-15 18:49:00	94	0	8.92078e-05	2.2	87.8
2016-08-15 18:50:00	99	0	0.000156023	2.4	87.8
2016-08-15 18:51:00	97	0	0.000124346	2.2	86.9
2016-08-15 18:52:00	96	0	7.94187e-05	2.2	87.8
2016-08-15 18:53:00	97	0	0.000209214	2.4	87.8
2016-08-15 18:54:00	108	0	0.000222348	3.2	87.8
2016-08-15 18:55:00	103	24	0.000256763	2.9	87.8
2016-08-15 18:56:00	104	0	0.000259621	3	88.7
2016-08-15 18:57:00	110	0	0.000298151	3.2	88.7
2016-08-15 18:58:00	102	0	0.000120952	2.7	88.7
2016-08-15 18:59:00	101	0	8.11966e-05	2.5	88.7
2016-08-15 19:00:00	104	0	8.07485e-05	3	88.7
2016-08-15 19:01:00	107	0	8.11966e-05	3	88.7
2016-08-15 19:02:00	99	0	6.43543e-05	2.5	88.7
2016-08-15 19:03:00	97	0	6.47115e-05	2.4	88.7
2016-08-15 19:04:00	94	0	8.11966e-05	1.9	88.7
2016-08-15 19:05:00	96	0	8.11966e-05	2.1	88.7
2016-08-15 19:06:00	93	0	8.34751e-05	1.9	88.7
2016-08-15 19:07:00	94	0	8.48728e-05	2	89.6
2016-08-15 19:08:00	92	0	0.000107085	1.8	88.7
2016-08-15 19:09:00	94	0	7.72509e-05	2	88.7
2016-08-15 19:10:00	99	0	9.85534e-05	2.4	88.7
2016-08-15 19:11:00	100	57	0.000129258	2.7	88.7
2016-08-15 19:12:00	95	101	0.000124346	2.4	89.6
2016-08-15 19:13:00	103	32	0.000115074	2.8	88.7
2016-08-15 19:14:00	103	43	0.000101319	2.8	88.7
2016-08-15 19:15:00	102	58	7.07038e-05	2.9	88.7
2016-08-15 19:16:00	96	68	7.98595e-05	2.4	88.7
2016-08-15 19:17:00	98	39	9.85534e-05	2.4	87.8
2016-08-15 19:18:00	99	49	5.85751e-05	2.6	87.8
2016-08-15 19:19:00	95	79	6.08891e-05	2.3	87.8
2016-08-15 19:20:00	102	49	9.85534e-05	2.7	87.8
2016-08-15 19:21:00	101	58	0.000108878	2.7	87.8
2016-08-15 19:22:00	97	34	0.000103587	2.4	87.8
2016-08-15 19:23:00	92	33	6.91556e-05	2	87.8
2016-08-15 19:24:00	104	45	6.43543e-05	2.8	87.8
2016-08-15 19:25:00	97	0	9.4808e-05	2.4	87.8
2016-08-15 19:26:00	89	40	8.30144e-05	1.9	87.8
2016-08-15 19:27:00	90	53	9.85534e-05	2	86.9
2016-08-15 19:28:00	100	89	0.000108878	2.7	87.8
2016-08-15 19:29:00	106	66	7.26878e-05	3	87.8
2016-08-15 19:30:00	104	56	0.00011009	2.7	86.9
2016-08-15 19:31:00	107	100	0.000103587	3.9	86.9
2016-08-15 19:32:00	99	34	9.69305e-05	2.5	86.9
2016-08-15 19:33:00	107	75	9.80094e-05	3.9	86.9
2016-08-15 19:34:00	119	77	0.000150927	6.4	86.9
2016-08-15 19:35:00	100	39	0.000189375	2.6	86.9
2016-08-15 19:36:00	99	0	0.000235002	2.5	86.9
2016-08-15 19:37:00	96	0	0.000258188	2.2	86.9
2016-08-15 19:38:00	97	0	0.000221121	2.3	86.9
2016-08-15 19:39:00	92	0	0.000166738	1.9	86.9
2016-08-15 19:40:00	95	12	0.000152607	2.2	86.9
2016-08-15 19:41:00	100	34	0.000127835	2.7	86.9
2016-08-15 19:42:00	101	0	0.000113808	2.7	86.9
2016-08-15 19:43:00	102	73	0.000132886	2.9	86.9
2016-08-15 19:44:00	105	24	0.000129258	2.9	86.9
2016-08-15 19:45:00	95	32	9.96505e-05	2.2	86.9
2016-08-15 19:46:00	103	102	0.000101319	3	86.9
2016-08-15 19:47:00	100	24	0.00011896	2.7	87.8
2016-08-15 19:48:00	94	0	0.000138135	2.3	87.8
2016-08-15 19:49:00	98	0	0.000138902	2.6	87.8
2016-08-15 19:50:00	92	0	0.000427252	2.1	87.8
2016-08-15 19:51:00	92	0	0.00018833	2	87.8
2016-08-15 19:52:00	93	0	0.000293241	2	88.7
2016-08-15 19:53:00	94	0	0.000288412	2.3	88.7
2016-08-15 19:54:00	98	0	0.000216279	2.4	88.7
2016-08-15 19:55:00	101	23	0.000454073	2.6	88.7
2016-08-15 19:56:00	100	0	0.00018729	2.6	88.7
2016-08-15 19:57:00	89	0	0.000228587	2	88.7
2016-08-15 19:58:00	96	11	0.000291622	2.6	88.7
2016-08-15 19:59:00	94	40	0.000226071	2.2	88.7
2016-08-15 20:00:00	94	12	0.000252535	2.6	88.7
2016-08-15 20:01:00	96	29	0.000213898	2.3	87.8
2016-08-15 20:02:00	93	0	0.00012713	2.5	87.8
2016-08-15 20:03:00	100	34	8.62939e-05	2.8	87.8
2016-08-15 20:04:00	104	6	5.72925e-05	3.1	87.8
2016-08-15 20:05:00	97	0	6.02188e-05	2.3	87.8
2016-08-15 20:06:00	95	0	0.000363893	2.4	87.8
2016-08-15 20:07:00	96	9	0.000241596	2.6	87.8
2016-08-15 20:08:00	102	0	0.000672663	2.9	87.8
2016-08-15 20:09:00	95	0	0.000311649	2.2	87.8
2016-08-15 20:10:00	94	0	0.000222348	2.2	87.8
2016-08-15 20:11:00	96	0	0.000241596	2.5	87.8
2016-08-15 20:12:00	97	0	0.00020238	2.6	88.7
2016-08-15 20:13:00	96	0	0.000177205	2.5	88.7
2016-08-15 20:14:00	101	0	0.000224823	2.9	88.7
2016-08-15 20:15:00	95	0	6.36458e-05	2.1	88.7
2016-08-15 20:16:00	94	0	0.000901986	2.4	88.7
2016-08-15 20:17:00	107	78	0.00139669	3.4	88.7
2016-08-15 20:18:00	110	86	0.000474632	3.5	88.7
2016-08-15 20:19:00	106	49	0.000135861	3.7	88.7
2016-08-15 20:20:00	94	0	0.00018833	2.1	88.7
2016-08-15 20:21:00	100	0	6.91556e-05	2.6	88.7
2016-08-15 20:22:00	100	0	0.000216279	2.6	88.7
2016-08-15 20:23:00	99	0	0.000113179	2.7	88.7
2016-08-15 20:24:00	102	0	7.68245e-05	2.6	88.7
2016-08-15 20:25:00	102	0	0.000334901	2.8	88.7
2016-08-15 20:26:00	108	7	0.000185228	4.1	88.7
2016-08-15 20:27:00	98	91	9.69305e-05	2.7	88.7
2016-08-15 20:28:00	103	30	0.000180172	2.7	88.7
2016-08-15 20:29:00	101	33	0.000365912	2.9	88.7
2016-08-15 20:30:00	104	0	0.000417897	3.1	87.8
2016-08-15 20:31:00	96	0	0.000563475	2.6	87.8
2016-08-15 20:32:00	94	0	0.000542061	2.2	88.7
2016-08-15 20:33:00	94	0	0.000803007	2.1	88.7
2016-08-15 20:34:00	93	0	0.000261062	2.1	88.7
2016-08-15 20:35:00	97	0	0.000204633	2.4	88.7
2016-08-15 20:36:00	104	0	0.000524355	3.1	88.7
2016-08-15 20:37:00	101	30	0.000301469	2.9	88.7
2016-08-15 20:38:00	99	19	7.55594e-05	2.5	88.7
2016-08-15 20:39:00	98	0	0.000163087	2.4	88.7
2016-08-15 20:40:00	97	0	7.18876e-05	2.5	88.7
2016-08-15 20:41:00	103	0	0.000147622	3	88.7
2016-08-15 20:42:00	99	11	0.00015776	2.5	88.7
2016-08-15 20:43:00	98	26	0.000569748	2.6	88.7
2016-08-15 20:44:00	94	0	0.000420216	2.1	88.7
2016-08-15 20:45:00	88	0	0.000474632	2	88.7
2016-08-15 20:46:00	95	0	0.000132152	2.4	88.7
2016-08-15 20:47:00	102	0	0.000265433	2.9	88.7
2016-08-15 20:48:00	99	0	0.000258188	2.6	88.7
2016-08-15 20:49:00	94	25	0.00019577	2.5	88.7
2016-08-15 20:50:00	86	0	0.000129258	1.7	87.8
2016-08-15 20:51:00	85	0	6.5795e-05	1.6	88.7
2016-08-15 20:52:00	79	0	6.72679e-05	1.5	87.8
2016-08-15 20:53:00	84	0	0.000106494	1.5	87.8
2016-08-15 20:54:00	83	0	9.85534e-05	1.4	88.7
2016-08-15 20:55:00	85	0	6.91556e-05	1.6	88.7
2016-08-15 20:56:00	86	0	5.98864e-05	1.5	88.7
2016-08-15 20:57:00	86	0	6.36458e-05	1.6	89.6
2016-08-15 20:58:00	85	0	6.32945e-05	1.5	89.6
2016-08-15 20:59:00	87	0	7.22866e-05	1.6	89.6
2016-08-15 21:00:00	86	0	6.65274e-05	1.6	89.6
2016-08-15 21:01:00	86	0	6.22522e-05	1.5	89.6
2016-08-15 21:02:00	81	0	5.79302e-05	1.5	89.6
2016-08-15 21:03:00	87	10	5.79302e-05	1.8	89.6
2016-08-15 21:04:00	84	7	5.72925e-05	1.5	89.6
2016-08-15 21:05:00	87	0	6.47115e-05	1.8	89.6
2016-08-15 21:06:00	88	9	7.43151e-05	1.9	90.5
2016-08-15 21:07:00	91	9	6.83943e-05	2.1	90.5
2016-08-15 21:08:00	99	23	6.76413e-05	2.4	89.6
2016-08-15 21:09:00	93	0	6.43543e-05	2.1	89.6
2016-08-15 21:10:00	96	14	6.47115e-05	2.4	89.6
2016-08-15 21:11:00	91	31	6.39991e-05	2	89.6
2016-08-15 21:12:00	98	0	6.50707e-05	2.6	89.6
2016-08-15 21:13:00	94	23	6.5795e-05	2.3	88.7
2016-08-15 21:14:00	97	7	6.32945e-05	2.4	88.7
2016-08-15 21:15:00	97	0	5.66617e-05	2.3	88.7
2016-08-15 21:16:00	90	12	6.02188e-05	1.8	88.7
2016-08-15 21:17:00	93	24	5.92271e-05	2.2	88.7
2016-08-15 21:18:00	104	0	6.32945e-05	2.9	88.7
2016-08-15 21:19:00	112	0	5.89002e-05	4.2	88.7
2016-08-15 21:20:00	105	13	6.43543e-05	2.8	88.7
2016-08-15 21:21:00	105	13	7.26878e-05	3	88.7
2016-08-15 21:22:00	93	17	5.6349e-05	2.2	87.8
2016-08-15 21:23:00	99	14	0.00011962	2.4	87.8
2016-08-15 21:24:00	92	12	5.89002e-05	2.1	87.8
2016-08-15 21:25:00	98	11	6.76413e-05	2.5	86.9
2016-08-15 21:26:00	110	26	5.72925e-05	3.8	86.9
2016-08-15 21:27:00	92	0	7.18876e-05	2.1	86.9
2016-08-15 21:28:00	90	0	0.000100204	1.8	86.9
2016-08-15 21:29:00	107	0	0.000111933	2.9	86.9
2016-08-15 21:30:00	107	27	0.000139673	2.8	86.9
2016-08-15 21:31:00	91	0	0.000167663	1.9	86.9
2016-08-15 21:32:00	101	0	0.000130697	2.2	86.9
2016-08-15 21:33:00	98	22	0.000179178	2.6	87.8
2016-08-15 21:34:00	93	0	0.000261062	2.1	86.9
2016-08-15 21:35:00	92	0	0.000145191	2	86.9
2016-08-15 21:36:00	92	10	0.000303143	2	86.9
2016-08-15 21:37:00	82	0	0.000237618	1.5	87.8
2016-08-15 21:38:00	82	0	0.000325759	1.5	87.8
2016-08-15 21:39:00	86	22	0.000280539	1.7	87.8
2016-08-15 21:40:00	103	23	0.000241596	3	88.7
2016-08-15 21:41:00	100	27	0.000116355	2.8	88.7
2016-08-15 21:42:00	91	25	9.91004e-05	2	88.7
2016-08-15 21:43:00	97	24	0.000108277	2.5	88.7
2016-08-15 21:44:00	103	23	7.98595e-05	2.8	88.7
2016-08-15 21:45:00	91	22	6.1227e-05	2.2	88.7
2016-08-15 21:46:00	101	0	8.58176e-05	2.5	88.7
2016-08-15 21:47:00	108	26	0.000104162	3.7	88.7
2016-08-15 21:48:00	102	89	8.9703e-05	3	88.7
2016-08-15 21:49:00	105	94	0.000165818	3.5	87.8
2016-08-15 21:50:00	97	79	0.000167663	2.8	87.8
2016-08-15 21:51:00	101	105	0.00015776	2.6	86.9
2016-08-15 21:52:00	101	12	0.000101881	2.8	86.9
2016-08-15 21:53:00	97	40	5.60379e-05	2.5	86
2016-08-15 21:54:00	96	37	8.30144e-05	2.4	86
2016-08-15 21:55:00	89	36	0.000101881	1.9	86
2016-08-15 21:56:00	86	0	0.000148441	1.6	86
2016-08-15 21:57:00	92	0	0.000240263	2	86
2016-08-15 21:58:00	88	0	0.000311649	1.7	86
2016-08-15 21:59:00	85	0	0.000338629	1.8	86.9
2016-08-15 22:00:00	94	23	0.000216279	2.2	86.9
2016-08-15 22:01:00	88	0	0.000179178	1.6	87.8
2016-08-15 22:02:00	88	0	0.000129976	1.8	87.8
2016-08-15 22:03:00	92	14	0.000122977	2	87.8
2016-08-15 22:04:00	88	9	0.000156023	2	87.8
2016-08-15 22:05:00	87	16	0.000122298	2	87.8
2016-08-15 22:06:00	97	0	0.000304825	2.4	87.8
2016-08-15 22:07:00	NA	0	15.6869	1.5	91.4
2016-08-15 22:08:00	75	0	NA	1.5	NA
2016-08-15 22:09:00	98	0	7.30821	3.1	94.1
2016-08-15 22:10:00	97	11	0.184192	2.8	93.2
2016-08-15 22:11:00	93	14	0.0439219	2.5	91.4
2016-08-15 22:12:00	103	11	0.0309914	3.4	90.5
2016-08-15 22:13:00	87	0	0.017818	1.8	89.6
2016-08-15 22:14:00	86	0	0.020237	1.7	88.7
2016-08-15 22:15:00	89	16	0.0277437	2	88.7
2016-08-15 22:16:00	96	0	0.0173316	2.3	87.8
2016-08-15 22:17:00	93	51	0.0165809	2.1	87.8
2016-08-15 22:18:00	89	0	0.0125724	1.7	87.8
2016-08-15 22:19:00	86	0	0.0110085	1.6	87.8
2016-08-15 22:20:00	89	36	0.0117645	2	86.9
2016-08-15 22:21:00	91	17	0.00363884	1.9	86.9
2016-08-15 22:22:00	83	0	0.00252528	1.6	86.9
2016-08-15 22:23:00	83	0	0.00545056	1.7	86.9
2016-08-15 22:24:00	76	0	0.002363	1.4	86.9
2016-08-15 22:25:00	76	0	0.0021037	1.5	86.9
2016-08-15 22:26:00	77	0	0.00158631	1.5	86.9
2016-08-15 22:27:00	79	0	0.00135107	1.4	87.8
2016-08-15 22:28:00	82	0	0.00113805	1.6	87.8
2016-08-15 22:29:00	85	0	0.00122295	1.5	87.8
2016-08-15 22:30:00	82	0	0.00182173	1.5	87.8
2016-08-15 22:31:00	87	0	0.00167659	1.6	88.7
2016-08-15 22:32:00	86	0	0.000811946	1.6	87.8
2016-08-15 22:33:00	84	0	0.00071489	1.5	87.8
2016-08-15 22:34:00	82	0	0.000755575	1.5	87.8
2016-08-15 22:35:00	85	0	0.000867707	1.5	87.8
2016-08-15 22:36:00	82	0	0.000734951	1.4	87.8
2016-08-15 22:37:00	85	0	0.00072686	1.6	87.8
2016-08-15 22:38:00	83	0	0.000625962	1.5	87.8
2016-08-15 22:39:00	83	0	0.000542061	1.5	87.8
2016-08-15 22:40:00	84	0	0.000501643	1.5	86.9
2016-08-15 22:41:00	78	0	0.000472012	1.5	86.9
2016-08-15 22:42:00	77	0	0.000482579	1.4	86.9
2016-08-15 22:43:00	75	0	0.000496121	1.5	86.9
2016-08-15 22:44:00	75	0	0.000479915	1.5	87.8
2016-08-15 22:45:00	77	0	0.000429623	1.4	87.8
2016-08-15 22:46:00	75	0	0.000352006	1.5	87.8
2016-08-15 22:47:00	79	0	0.000229856	1.5	87.8
2016-08-15 22:48:00	78	0	0.000222348	1.4	87.8
2016-08-15 22:49:00	78	0	0.000231132	1.5	87.8
2016-08-15 22:50:00	77	0	0.000236306	1.5	87.8
2016-08-15 22:51:00	79	0	0.000194689	1.5	88.7
2016-08-15 22:52:00	77	0	0.000176227	1.4	87.8
2016-08-15 22:53:00	78	0	0.000185228	1.5	88.7
2016-08-15 22:54:00	78	0	0.000145191	1.5	88.7
2016-08-15 22:55:00	79	0	0.000133623	1.4	88.7
2016-08-15 22:56:00	75	0	0.00011962	1.5	87.8
2016-08-15 22:57:00	81	0	0.000108277	1.5	86.9
2016-08-15 22:58:00	83	0	9.91004e-05	1.5	87.8
2016-08-15 22:59:00	82	0	8.87154e-05	1.5	87.8
2016-08-15 23:00:00	82	0	8.39385e-05	1.5	86.9
2016-08-15 23:01:00	78	0	7.43151e-05	1.5	87.8
2016-08-15 23:02:00	82	0	6.91556e-05	1.4	86.9
2016-08-15 23:03:00	85	0	6.50707e-05	1.6	87.8
2016-08-15 23:04:00	91	31	6.50707e-05	2.2	87.8
2016-08-15 23:05:00	101	22	6.36458e-05	2.8	87.8
2016-08-15 23:06:00	99	17	6.54318e-05	2.6	88.7
2016-08-15 23:07:00	87	0	6.15669e-05	1.6	87.8
2016-08-15 23:08:00	86	0	6.08891e-05	1.5	87.8
2016-08-15 23:09:00	89	0	6.15669e-05	1.9	87.8
2016-08-15 23:10:00	99	18	6.29452e-05	2.8	87.8
2016-08-15 23:11:00	102	0	6.36458e-05	2.8	87.8
2016-08-15 23:12:00	100	0	6.83943e-05	2.7	88.7
2016-08-15 23:13:00	97	13	6.25977e-05	2.6	87.8
2016-08-15 23:14:00	94	18	6.32945e-05	2.2	87.8
2016-08-15 23:15:00	90	0	6.15669e-05	1.8	87.8
2016-08-15 23:16:00	87	0	6.72679e-05	1.5	87.8
2016-08-15 23:17:00	87	0	6.80167e-05	1.6	87.8
2016-08-15 23:18:00	87	0	6.54318e-05	1.6	87.8
2016-08-15 23:19:00	86	0	6.61602e-05	1.5	87.8
2016-08-15 23:20:00	89	0	6.68966e-05	1.9	87.8
2016-08-15 23:21:00	80	0	6.54318e-05	1.5	88.7
2016-08-15 23:22:00	84	0	6.72679e-05	1.5	88.7
2016-08-15 23:23:00	80	0	6.47115e-05	1.5	88.7
2016-08-15 23:24:00	79	0	6.02188e-05	1.4	88.7
2016-08-15 23:25:00	80	0	5.95558e-05	1.5	88.7
2016-08-15 23:26:00	85	0	6.02188e-05	1.5	87.8
2016-08-15 23:27:00	84	0	6.02188e-05	1.6	87.8
2016-08-15 23:28:00	80	0	6.19086e-05	1.4	88.7
2016-08-15 23:29:00	81	0	6.0553e-05	1.5	88.7
2016-08-15 23:30:00	83	0	6.08891e-05	1.5	88.7
2016-08-15 23:31:00	81	0	6.0553e-05	1.5	88.7
2016-08-15 23:32:00	85	0	5.89002e-05	1.5	88.7
2016-08-15 23:33:00	82	0	5.76104e-05	1.4	88.7
2016-08-15 23:34:00	84	0	5.66617e-05	1.5	88.7
2016-08-15 23:35:00	85	0	5.76104e-05	1.5	88.7
2016-08-15 23:36:00	82	0	5.72925e-05	1.5	88.7
2016-08-15 23:37:00	85	0	5.66617e-05	1.6	88.7
2016-08-15 23:38:00	85	0	5.66617e-05	1.5	88.7
2016-08-15 23:39:00	85	0	5.72925e-05	1.5	88.7
2016-08-15 23:40:00	86	0	5.6349e-05	1.5	88.7
2016-08-15 23:41:00	85	0	5.69762e-05	1.5	88.7
2016-08-15 23:42:00	87	0	5.66617e-05	1.6	88.7
2016-08-15 23:43:00	83	0	5.69762e-05	1.5	88.7
2016-08-15 23:44:00	84	0	5.72925e-05	1.5	89.6
2016-08-15 23:45:00	85	0	5.72925e-05	1.6	89.6
2016-08-15 23:46:00	85	0	5.69762e-05	1.5	89.6
2016-08-15 23:47:00	83	0	5.69762e-05	1.5	89.6
2016-08-15 23:48:00	84	0	5.69762e-05	1.6	89.6
2016-08-15 23:49:00	83	0	5.66617e-05	1.4	89.6
2016-08-15 23:50:00	88	0	5.69762e-05	1.8	89.6
2016-08-15 23:51:00	86	0	5.69762e-05	1.5	89.6
2016-08-15 23:52:00	87	0	5.6349e-05	1.7	88.7
2016-08-15 23:53:00	87	0	5.69762e-05	1.6	89.6
2016-08-15 23:54:00	85	0	5.69762e-05	1.5	88.7
2016-08-15 23:55:00	84	0	5.72925e-05	1.5	89.6
2016-08-15 23:56:00	85	0	5.79302e-05	1.7	89.6
2016-08-15 23:57:00	85	0	5.76104e-05	1.5	89.6
2016-08-15 23:58:00	88	0	5.79302e-05	1.6	89.6
2016-08-15 23:59:00	85	0	5.76104e-05	1.5	89.6
2016-08-16 00:00:00	88	0	5.79302e-05	1.6	90.5
2016-08-16 00:01:00	87	0	5.79302e-05	1.6	90.5
2016-08-16 00:02:00	96	14	5.79302e-05	2.5	89.6
2016-08-16 00:03:00	103	28	5.76104e-05	2.8	89.6
2016-08-16 00:04:00	90	0	5.72925e-05	1.8	89.6
2016-08-16 00:05:00	91	0	5.69762e-05	2	88.7
2016-08-16 00:06:00	96	17	5.66617e-05	2.3	88.7
2016-08-16 00:07:00	92	0	5.66617e-05	2.2	88.7
2016-08-16 00:08:00	86	0	5.66617e-05	1.5	88.7
2016-08-16 00:09:00	86	0	5.66617e-05	1.5	87.8
2016-08-16 00:10:00	83	0	5.66617e-05	1.5	87.8
2016-08-16 00:11:00	85	0	5.66617e-05	1.5	87.8
2016-08-16 00:12:00	90	0	5.6349e-05	2	87.8
2016-08-16 00:13:00	97	54	5.60379e-05	2.5	87.8
2016-08-16 00:14:00	89	0	5.60379e-05	1.8	86.9
2016-08-16 00:15:00	87	0	5.6349e-05	1.6	86.9
2016-08-16 00:16:00	86	0	5.5421e-05	1.6	86.9
2016-08-16 00:17:00	86	0	5.5421e-05	1.7	86.9
2016-08-16 00:18:00	89	0	5.5421e-05	1.7	87.8
2016-08-16 00:19:00	90	0	5.66617e-05	1.9	86.9
2016-08-16 00:20:00	88	0	5.60379e-05	1.7	87.8
2016-08-16 00:21:00	85	0	5.60379e-05	1.6	87.8
2016-08-16 00:22:00	84	0	5.66617e-05	1.6	87.8
2016-08-16 00:23:00	84	0	5.60379e-05	1.5	87.8
2016-08-16 00:24:00	84	0	5.6349e-05	1.5	87.8
2016-08-16 00:25:00	85	0	5.60379e-05	1.5	87.8
2016-08-16 00:26:00	83	0	5.57286e-05	1.6	87.8
2016-08-16 00:27:00	83	0	5.6349e-05	1.4	87.8
2016-08-16 00:28:00	85	0	5.57286e-05	1.6	87.8
2016-08-16 00:29:00	84	0	5.60379e-05	1.5	87.8
2016-08-16 00:30:00	82	0	5.6349e-05	1.5	87.8
2016-08-16 00:31:00	82	0	5.60379e-05	1.5	87.8
2016-08-16 00:32:00	83	0	5.6349e-05	1.5	87.8
2016-08-16 00:33:00	86	0	5.66617e-05	1.7	87.8
2016-08-16 00:34:00	80	0	5.69762e-05	1.5	88.7
2016-08-16 00:35:00	83	0	5.79302e-05	1.5	87.8
2016-08-16 00:36:00	83	0	5.69762e-05	1.5	87.8
2016-08-16 00:37:00	82	0	5.6349e-05	1.4	87.8
2016-08-16 00:38:00	82	0	5.6349e-05	1.5	87.8
2016-08-16 00:39:00	82	14	5.5421e-05	1.7	87.8
2016-08-16 00:40:00	94	17	5.60379e-05	2.2	88.7
2016-08-16 00:41:00	87	0	5.66617e-05	1.6	88.7
2016-08-16 00:42:00	92	0	5.60379e-05	2.4	87.8
2016-08-16 00:43:00	95	0	5.6349e-05	2.3	87.8
2016-08-16 00:44:00	90	0	5.6349e-05	1.7	87.8
2016-08-16 00:45:00	86	0	5.60379e-05	1.6	87.8
2016-08-16 00:46:00	89	0	5.6349e-05	1.7	87.8
2016-08-16 00:47:00	88	0	5.6349e-05	1.7	87.8
2016-08-16 00:48:00	88	0	5.6349e-05	1.8	87.8
2016-08-16 00:49:00	87	0	5.66617e-05	1.6	87.8
2016-08-16 00:50:00	88	0	5.6349e-05	1.7	87.8
2016-08-16 00:51:00	98	0	5.6349e-05	2.4	87.8
2016-08-16 00:52:00	104	0	5.66617e-05	2.8	87.8
2016-08-16 00:53:00	107	0	5.66617e-05	3.8	87.8
2016-08-16 00:54:00	117	0	5.60379e-05	6.4	87.8
2016-08-16 00:55:00	119	0	5.60379e-05	6.5	87.8
2016-08-16 00:56:00	143	0	5.66617e-05	10.1	87.8
2016-08-16 00:57:00	127	0	5.6349e-05	9.5	87.8
2016-08-16 00:58:00	156	0	5.66617e-05	14.2	87.8
2016-08-16 00:59:00	142	0	5.6349e-05	11.8	87.8
2016-08-16 01:00:00	94	0	5.66617e-05	2.2	88.7
2016-08-16 01:01:00	88	0	5.69762e-05	1.6	88.7
2016-08-16 01:02:00	85	0	5.72925e-05	1.5	89.6
2016-08-16 01:03:00	87	0	5.76104e-05	1.5	89.6
2016-08-16 01:04:00	93	0	5.79302e-05	2.2	89.6
2016-08-16 01:05:00	100	0	5.79302e-05	2.5	89.6
2016-08-16 01:06:00	94	0	5.79302e-05	2.3	89.6
2016-08-16 01:07:00	83	0	5.76104e-05	1.5	89.6
2016-08-16 01:08:00	84	0	5.72925e-05	1.6	89.6
2016-08-16 01:09:00	84	0	5.69762e-05	1.4	89.6
2016-08-16 01:10:00	84	0	5.69762e-05	1.5	89.6
2016-08-16 01:11:00	80	0	5.72925e-05	1.5	89.6
2016-08-16 01:12:00	80	0	5.72925e-05	1.5	89.6
2016-08-16 01:13:00	80	0	5.76104e-05	1.5	89.6
2016-08-16 01:14:00	82	0	5.82517e-05	1.4	89.6
2016-08-16 01:15:00	81	0	5.72925e-05	1.5	89.6
2016-08-16 01:16:00	81	0	5.76104e-05	1.5	90.5
2016-08-16 01:17:00	82	0	5.76104e-05	1.4	90.5
2016-08-16 01:18:00	86	0	5.79302e-05	1.6	90.5
2016-08-16 01:19:00	87	0	5.82517e-05	1.5	90.5
2016-08-16 01:20:00	86	0	5.85751e-05	1.5	90.5
2016-08-16 01:21:00	85	0	5.85751e-05	1.5	90.5
2016-08-16 01:22:00	87	0	5.79302e-05	1.6	90.5
2016-08-16 01:23:00	88	0	5.82517e-05	1.5	90.5
2016-08-16 01:24:00	87	0	5.85751e-05	1.6	90.5
2016-08-16 01:25:00	87	0	5.89002e-05	1.6	90.5
2016-08-16 01:26:00	88	0	5.92271e-05	1.6	90.5
2016-08-16 01:27:00	89	0	5.95558e-05	1.7	90.5
2016-08-16 01:28:00	90	0	6.1227e-05	1.7	90.5
2016-08-16 01:29:00	89	0	6.1227e-05	1.7	91.4
2016-08-16 01:30:00	88	0	6.19086e-05	1.7	91.4
2016-08-16 01:31:00	87	0	6.19086e-05	1.8	90.5
2016-08-16 01:32:00	84	0	6.25977e-05	1.5	90.5
2016-08-16 01:33:00	82	0	6.5795e-05	1.6	90.5
2016-08-16 01:34:00	86	0	6.54318e-05	1.5	91.4
2016-08-16 01:35:00	88	0	6.72679e-05	1.6	91.4
2016-08-16 01:36:00	87	0	6.80167e-05	1.6	91.4
2016-08-16 01:37:00	86	0	9.32467e-05	1.5	91.4
2016-08-16 01:38:00	86	0	9.02009e-05	1.5	91.4
2016-08-16 01:39:00	87	0	0.000107679	1.6	91.4
2016-08-16 01:40:00	87	0	9.85534e-05	1.5	90.5
2016-08-16 01:41:00	89	0	9.07015e-05	1.7	90.5
2016-08-16 01:42:00	84	0	6.72679e-05	1.5	90.5
2016-08-16 01:43:00	87	0	6.76413e-05	1.6	90.5
2016-08-16 01:44:00	86	0	6.83943e-05	1.5	90.5
2016-08-16 01:45:00	88	0	6.87739e-05	1.6	90.5
2016-08-16 01:46:00	87	0	6.99254e-05	1.5	90.5
2016-08-16 01:47:00	87	0	7.76797e-05	1.4	90.5
2016-08-16 01:48:00	86	0	8.62939e-05	1.5	90.5
2016-08-16 01:49:00	89	0	8.67729e-05	1.5	90.5
2016-08-16 01:50:00	89	0	0.000101319	1.4	90.5
2016-08-16 01:51:00	86	0	6.95394e-05	1.5	90.5
2016-08-16 01:52:00	86	0	8.62939e-05	1.5	90.5
2016-08-16 01:53:00	86	0	0.000106494	1.5	90.5
2016-08-16 01:54:00	85	0	0.000129258	1.4	90.5
2016-08-16 01:55:00	85	0	0.000121623	1.5	90.5
2016-08-16 01:56:00	85	0	0.000112555	1.5	90.5
2016-08-16 01:57:00	86	0	0.000108277	1.4	90.5
2016-08-16 01:58:00	85	0	0.000102447	1.5	89.6
2016-08-16 01:59:00	86	0	0.0001428	1.5	89.6
2016-08-16 02:00:00	86	0	0.000135861	1.4	89.6
2016-08-16 02:01:00	87	0	0.000131423	1.5	89.6
2016-08-16 02:02:00	86	0	0.000127835	1.5	89.6
2016-08-16 02:03:00	86	0	0.000149265	1.4	89.6
2016-08-16 02:04:00	84	0	0.000138135	1.5	89.6
2016-08-16 02:05:00	88	0	9.42847e-05	1.5	89.6
2016-08-16 02:06:00	90	0	7.30913e-05	1.4	89.6
2016-08-16 02:07:00	77	0	9.42847e-05	1.5	89.6
2016-08-16 02:08:00	79	0	0.000121623	1.5	89.6
2016-08-16 02:09:00	72	0	0.000280539	1.4	90.5
2016-08-16 02:10:00	68	0	7.18876e-05	1.5	90.5
2016-08-16 02:11:00	70	0	7.18876e-05	1.5	90.5
2016-08-16 02:12:00	72	0	7.10962e-05	1.4	90.5
2016-08-16 02:13:00	74	0	6.99254e-05	1.5	90.5
2016-08-16 02:14:00	75	0	7.03135e-05	1.5	90.5
2016-08-16 02:15:00	76	0	6.99254e-05	1.4	90.5
2016-08-16 02:16:00	75	0	6.91556e-05	1.5	90.5
2016-08-16 02:17:00	74	0	6.91556e-05	1.5	90.5
2016-08-16 02:18:00	75	0	6.87739e-05	1.4	91.4
2016-08-16 02:19:00	70	0	6.87739e-05	1.5	91.4
2016-08-16 02:20:00	74	0	6.76413e-05	1.5	90.5
2016-08-16 02:21:00	74	0	6.72679e-05	1.4	90.5
2016-08-16 02:22:00	71	0	6.65274e-05	1.5	90.5
2016-08-16 02:23:00	74	0	6.61602e-05	1.5	90.5
2016-08-16 02:24:00	68	0	6.61602e-05	1.4	90.5
2016-08-16 02:25:00	69	0	6.50707e-05	1.5	90.5
2016-08-16 02:26:00	73	0	6.47115e-05	1.5	90.5
2016-08-16 02:27:00	74	0	6.36458e-05	1.5	90.5
2016-08-16 02:28:00	75	0	6.39991e-05	1.4	90.5
2016-08-16 02:29:00	73	0	6.32945e-05	1.5	90.5
2016-08-16 02:30:00	75	0	6.29452e-05	1.5	90.5
2016-08-16 02:31:00	68	0	6.29452e-05	1.4	90.5
2016-08-16 02:32:00	71	0	6.22522e-05	1.5	90.5
2016-08-16 02:33:00	68	0	6.22522e-05	1.5	90.5
2016-08-16 02:34:00	74	0	6.15669e-05	1.4	90.5
2016-08-16 02:35:00	72	0	5.98864e-05	1.5	89.6
2016-08-16 02:36:00	71	0	5.92271e-05	1.5	89.6
2016-08-16 02:37:00	74	0	5.89002e-05	1.4	88.7
2016-08-16 02:38:00	74	0	6.32945e-05	1.5	88.7
2016-08-16 02:39:00	75	0	6.72679e-05	1.5	88.7
2016-08-16 02:40:00	75	0	6.80167e-05	1.4	88.7
2016-08-16 02:41:00	76	0	6.68966e-05	1.5	87.8
2016-08-16 02:42:00	76	0	6.5795e-05	1.5	87.8
2016-08-16 02:43:00	76	0	6.50707e-05	1.4	87.8
2016-08-16 02:44:00	76	0	6.39991e-05	1.5	87.8
2016-08-16 02:45:00	77	0	6.39991e-05	1.5	87.8
2016-08-16 02:46:00	78	0	6.50707e-05	1.4	87.8
2016-08-16 02:47:00	76	0	6.54318e-05	1.5	86.9
2016-08-16 02:48:00	75	0	6.54318e-05	1.5	86.9
2016-08-16 02:49:00	75	0	6.47115e-05	1.4	86.9
2016-08-16 02:50:00	75	0	6.54318e-05	1.5	86.9
2016-08-16 02:51:00	75	0	6.50707e-05	1.5	87.8
2016-08-16 02:52:00	74	0	6.5795e-05	1.4	87.8
2016-08-16 02:53:00	75	0	6.65274e-05	1.5	87.8
2016-08-16 02:54:00	76	0	6.61602e-05	1.5	86.9
2016-08-16 02:55:00	76	0	6.50707e-05	1.4	86.9
2016-08-16 02:56:00	75	0	6.65274e-05	1.5	86.9
2016-08-16 02:57:00	75	0	6.54318e-05	1.5	86.9
2016-08-16 02:58:00	74	0	6.5795e-05	1.5	86.9
2016-08-16 02:59:00	74	0	6.54318e-05	1.4	86.9
2016-08-16 03:00:00	75	0	6.50707e-05	1.5	86.9
2016-08-16 03:01:00	76	0	6.50707e-05	1.5	86.9
2016-08-16 03:02:00	84	0	6.50707e-05	1.4	86.9
2016-08-16 03:03:00	65	0	5.98864e-05	1.5	86.9
2016-08-16 03:04:00	66	0	5.95558e-05	1.5	86.9
2016-08-16 03:05:00	66	0	5.6349e-05	1.4	86.9
2016-08-16 03:06:00	89	0	5.60379e-05	1.5	86
2016-08-16 03:07:00	72	0	5.60379e-05	1.5	86
2016-08-16 03:08:00	69	0	5.6349e-05	1.4	86
2016-08-16 03:09:00	68	0	5.69762e-05	1.5	86.9
2016-08-16 03:10:00	68	0	5.76104e-05	1.5	86.9
2016-08-16 03:11:00	68	0	5.82517e-05	1.4	86.9
2016-08-16 03:12:00	72	0	5.79302e-05	1.5	86.9
2016-08-16 03:13:00	71	0	5.76104e-05	1.5	86.9
2016-08-16 03:14:00	68	0	5.92271e-05	1.4	86.9
2016-08-16 03:15:00	70	0	5.95558e-05	1.5	86.9
2016-08-16 03:16:00	70	0	6.0553e-05	1.5	86.9
2016-08-16 03:17:00	71	0	6.1227e-05	1.4	87.8
2016-08-16 03:18:00	72	0	6.1227e-05	1.5	87.8
2016-08-16 03:19:00	72	0	6.08891e-05	1.5	87.8
2016-08-16 03:20:00	72	0	6.15669e-05	1.4	87.8
2016-08-16 03:21:00	72	0	6.1227e-05	1.5	88.7
2016-08-16 03:22:00	73	0	6.19086e-05	1.5	88.7
2016-08-16 03:23:00	74	0	6.15669e-05	1.4	88.7
2016-08-16 03:24:00	72	0	6.22522e-05	1.5	88.7
2016-08-16 03:25:00	74	0	6.15669e-05	1.5	88.7
2016-08-16 03:26:00	73	0	6.15669e-05	1.4	88.7
2016-08-16 03:27:00	73	0	6.1227e-05	1.5	88.7
2016-08-16 03:28:00	75	0	6.08891e-05	1.5	88.7
2016-08-16 03:29:00	79	0	5.79302e-05	1.4	88.7
2016-08-16 03:30:00	72	0	5.66617e-05	1.5	88.7
2016-08-16 03:31:00	80	0	5.6349e-05	1.5	87.8
2016-08-16 03:32:00	64	0	5.76104e-05	1.5	87.8
2016-08-16 03:33:00	65	0	5.79302e-05	1.4	87.8
2016-08-16 03:34:00	66	0	5.79302e-05	1.5	87.8
2016-08-16 03:35:00	66	0	5.76104e-05	1.5	87.8
2016-08-16 03:36:00	68	0	5.79302e-05	1.4	87.8
2016-08-16 03:37:00	67	0	5.82517e-05	1.5	87.8
2016-08-16 03:38:00	68	0	5.82517e-05	1.5	87.8
2016-08-16 03:39:00	68	0	5.72925e-05	1.4	87.8
2016-08-16 03:40:00	68	0	5.76104e-05	1.5	87.8
2016-08-16 03:41:00	69	0	5.72925e-05	1.5	87.8
2016-08-16 03:42:00	70	0	5.76104e-05	1.4	87.8
2016-08-16 03:43:00	68	0	5.66617e-05	1.5	86.9
2016-08-16 03:44:00	69	0	5.66617e-05	1.5	86.9
2016-08-16 03:45:00	69	0	5.66617e-05	1.4	86.9
2016-08-16 03:46:00	71	0	5.69762e-05	1.5	86.9
2016-08-16 03:47:00	70	0	5.66617e-05	1.5	86.9
2016-08-16 03:48:00	71	0	5.69762e-05	1.4	86.9
2016-08-16 03:49:00	71	0	5.66617e-05	1.5	86.9
2016-08-16 03:50:00	66	0	5.76104e-05	1.5	86.9
2016-08-16 03:51:00	68	0	5.82517e-05	1.4	86.9
2016-08-16 03:52:00	69	0	5.89002e-05	1.5	86.9
2016-08-16 03:53:00	68	0	5.92271e-05	1.5	87.8
2016-08-16 03:54:00	69	0	5.95558e-05	1.4	87.8
2016-08-16 03:55:00	70	0	6.02188e-05	1.5	87.8
2016-08-16 03:56:00	70	0	6.08891e-05	1.5	88.7
2016-08-16 03:57:00	71	0	6.1227e-05	1.4	88.7
2016-08-16 03:58:00	70	0	6.15669e-05	1.5	88.7
2016-08-16 03:59:00	69	0	6.19086e-05	1.5	88.7
2016-08-16 04:00:00	70	0	6.19086e-05	1.4	89.6
2016-08-16 04:01:00	71	0	6.22522e-05	1.5	89.6
2016-08-16 04:02:00	70	0	6.25977e-05	1.5	89.6
2016-08-16 04:03:00	83	0	6.25977e-05	1.4	89.6
2016-08-16 04:04:00	64	0	5.92271e-05	1.5	89.6
2016-08-16 04:05:00	67	0	5.72925e-05	1.5	89.6
2016-08-16 04:06:00	70	0	5.79302e-05	1.5	89.6
2016-08-16 04:07:00	63	0	5.72925e-05	1.4	88.7
2016-08-16 04:08:00	69	0	5.76104e-05	1.5	88.7
2016-08-16 04:09:00	63	0	5.72925e-05	1.5	88.7
2016-08-16 04:10:00	68	0	5.69762e-05	1.4	87.8
2016-08-16 04:11:00	65	0	5.66617e-05	1.5	87.8
2016-08-16 04:12:00	54	0	5.72925e-05	1.5	87.8
2016-08-16 04:13:00	60	0	5.6349e-05	1.4	86.9
2016-08-16 04:14:00	51	0	5.57286e-05	1.5	86.9
2016-08-16 04:15:00	52	0	5.60379e-05	1.5	86.9
2016-08-16 04:16:00	60	0	5.5421e-05	1.4	86.9
2016-08-16 04:17:00	55	0	5.57286e-05	1.5	86.9
2016-08-16 04:18:00	50	0	5.5421e-05	1.5	86.9
2016-08-16 04:19:00	55	0	5.57286e-05	1.4	86
2016-08-16 04:20:00	50	0	5.60379e-05	1.5	86
2016-08-16 04:21:00	50	0	5.57286e-05	1.5	86
2016-08-16 04:22:00	58	0	5.60379e-05	1.4	86
2016-08-16 04:23:00	60	0	5.48109e-05	1.5	86
2016-08-16 04:24:00	66	0	5.51151e-05	1.5	86
2016-08-16 04:25:00	65	0	5.57286e-05	1.4	86
2016-08-16 04:26:00	60	0	5.48109e-05	1.5	86
2016-08-16 04:27:00	61	0	5.48109e-05	1.5	86
2016-08-16 04:28:00	65	0	5.5421e-05	1.4	86
2016-08-16 04:29:00	75	0	5.51151e-05	1.5	86
2016-08-16 04:30:00	64	0	5.48109e-05	1.5	86
2016-08-16 04:31:00	67	0	5.51151e-05	1.4	86
2016-08-16 04:32:00	72	0	5.45083e-05	1.5	86
2016-08-16 04:33:00	63	0	5.51151e-05	1.5	86
2016-08-16 04:34:00	75	0	5.5421e-05	1.4	86
2016-08-16 04:35:00	74	0	5.51151e-05	1.5	86
2016-08-16 04:36:00	78	0	5.5421e-05	1.5	86
2016-08-16 04:37:00	75	0	5.51151e-05	1.4	86
2016-08-16 04:38:00	64	0	5.6349e-05	1.5	86
2016-08-16 04:39:00	71	0	5.5421e-05	1.5	86.9
2016-08-16 04:40:00	74	0	5.79302e-05	1.5	87.8
2016-08-16 04:41:00	70	0	5.89002e-05	1.4	88.7
2016-08-16 04:42:00	69	0	5.72925e-05	1.5	89.6
2016-08-16 04:43:00	71	0	5.82517e-05	1.5	89.6
2016-08-16 04:44:00	73	0	5.76104e-05	1.4	89.6
2016-08-16 04:45:00	70	0	5.82517e-05	1.5	89.6
2016-08-16 04:46:00	71	0	5.72925e-05	1.5	89.6
2016-08-16 04:47:00	64	0	5.76104e-05	1.4	89.6
2016-08-16 04:48:00	68	0	5.79302e-05	1.5	89.6
2016-08-16 04:49:00	69	0	5.76104e-05	1.5	89.6
2016-08-16 04:50:00	71	0	5.72925e-05	1.4	89.6
2016-08-16 04:51:00	68	0	5.76104e-05	1.5	89.6
2016-08-16 04:52:00	74	14	5.72925e-05	1.5	89.6
2016-08-16 04:53:00	85	0	5.72925e-05	1.4	89.6
2016-08-16 04:54:00	79	0	5.89002e-05	1.5	89.6
2016-08-16 04:55:00	79	0	5.76104e-05	1.5	88.7
2016-08-16 04:56:00	77	0	5.69762e-05	1.4	88.7
2016-08-16 04:57:00	75	0	5.72925e-05	1.6	88.7
2016-08-16 04:58:00	68	0	6.02188e-05	1.4	88.7
2016-08-16 04:59:00	67	0	5.76104e-05	1.5	88.7
2016-08-16 05:00:00	67	0	5.79302e-05	1.5	88.7
2016-08-16 05:01:00	63	0	5.82517e-05	1.4	89.6
2016-08-16 05:02:00	64	0	5.85751e-05	1.5	89.6
2016-08-16 05:03:00	65	0	5.89002e-05	1.5	89.6
2016-08-16 05:04:00	64	0	5.89002e-05	1.4	89.6
2016-08-16 05:05:00	66	0	5.85751e-05	1.5	89.6
2016-08-16 05:06:00	69	0	5.82517e-05	1.5	89.6
2016-08-16 05:07:00	64	0	5.79302e-05	1.4	89.6
2016-08-16 05:08:00	68	0	5.76104e-05	1.5	89.6
2016-08-16 05:09:00	71	0	5.69762e-05	1.5	89.6
2016-08-16 05:10:00	70	0	5.82517e-05	1.4	88.7
2016-08-16 05:11:00	78	0	5.79302e-05	1.6	88.7
2016-08-16 05:12:00	67	0	5.82517e-05	1.4	88.7
2016-08-16 05:13:00	69	0	5.85751e-05	1.5	88.7
2016-08-16 05:14:00	83	0	5.82517e-05	1.8	88.7
2016-08-16 05:15:00	66	0	5.66617e-05	1.5	88.7
2016-08-16 05:16:00	67	0	5.66617e-05	1.4	88.7
2016-08-16 05:17:00	65	0	5.66617e-05	1.5	88.7
2016-08-16 05:18:00	68	0	5.76104e-05	1.5	88.7
2016-08-16 05:19:00	67	0	5.69762e-05	1.4	88.7
2016-08-16 05:20:00	68	0	5.69762e-05	1.5	88.7
2016-08-16 05:21:00	68	0	5.66617e-05	1.5	88.7
2016-08-16 05:22:00	73	0	5.66617e-05	1.5	88.7
2016-08-16 05:23:00	69	0	5.6349e-05	1.5	88.7
2016-08-16 05:24:00	67	0	5.69762e-05	1.4	88.7
2016-08-16 05:25:00	67	0	5.69762e-05	1.5	88.7
2016-08-16 05:26:00	66	0	5.69762e-05	1.5	88.7
2016-08-16 05:27:00	69	0	5.76104e-05	1.4	88.7
2016-08-16 05:28:00	70	0	5.72925e-05	1.5	88.7
2016-08-16 05:29:00	72	0	5.72925e-05	1.5	88.7
2016-08-16 05:30:00	71	0	5.79302e-05	1.4	89.6
2016-08-16 05:31:00	72	0	5.85751e-05	1.5	89.6
2016-08-16 05:32:00	73	0	5.92271e-05	1.5	89.6
2016-08-16 05:33:00	72	0	5.92271e-05	1.4	89.6
2016-08-16 05:34:00	73	0	5.89002e-05	1.5	89.6
2016-08-16 05:35:00	73	0	5.89002e-05	1.5	89.6
2016-08-16 05:36:00	72	0	5.92271e-05	1.5	89.6
2016-08-16 05:37:00	74	0	5.92271e-05	1.4	89.6
2016-08-16 05:38:00	75	0	5.95558e-05	1.5	89.6
2016-08-16 05:39:00	69	0	5.95558e-05	1.5	89.6
2016-08-16 05:40:00	70	0	5.98864e-05	1.4	89.6
2016-08-16 05:41:00	69	0	5.95558e-05	1.5	89.6
2016-08-16 05:42:00	72	0	5.89002e-05	1.5	89.6
2016-08-16 05:43:00	75	0	5.82517e-05	1.4	89.6
2016-08-16 05:44:00	75	0	5.72925e-05	1.5	89.6
2016-08-16 05:45:00	75	0	5.72925e-05	1.5	89.6
2016-08-16 05:46:00	75	0	5.79302e-05	1.4	89.6
2016-08-16 05:47:00	75	0	5.79302e-05	1.5	88.7
2016-08-16 05:48:00	73	0	5.72925e-05	1.5	89.6
2016-08-16 05:49:00	65	0	5.79302e-05	1.4	89.6
2016-08-16 05:50:00	83	0	5.72925e-05	1.6	88.7
2016-08-16 05:51:00	75	0	5.69762e-05	1.5	88.7
2016-08-16 05:52:00	78	0	5.72925e-05	1.4	89.6
2016-08-16 05:53:00	71	0	5.69762e-05	1.5	88.7
2016-08-16 05:54:00	71	0	5.69762e-05	1.5	88.7
2016-08-16 05:55:00	70	0	5.72925e-05	1.4	88.7
2016-08-16 05:56:00	74	0	5.66617e-05	1.5	88.7
2016-08-16 05:57:00	73	0	5.6349e-05	1.5	88.7
2016-08-16 05:58:00	67	0	5.66617e-05	1.4	88.7
2016-08-16 05:59:00	67	0	5.66617e-05	1.5	88.7
2016-08-16 06:00:00	72	0	5.66617e-05	1.5	88.7
2016-08-16 06:01:00	72	0	5.6349e-05	1.4	88.7
2016-08-16 06:02:00	72	0	5.6349e-05	1.5	88.7
2016-08-16 06:03:00	67	0	5.6349e-05	1.5	88.7
2016-08-16 06:04:00	74	0	5.69762e-05	1.4	88.7
2016-08-16 06:05:00	71	0	5.6349e-05	1.5	88.7
2016-08-16 06:06:00	74	0	5.6349e-05	1.5	88.7
2016-08-16 06:07:00	73	0	5.6349e-05	1.5	88.7
2016-08-16 06:08:00	72	0	5.69762e-05	1.4	88.7
2016-08-16 06:09:00	71	0	5.72925e-05	1.5	88.7
2016-08-16 06:10:00	66	0	5.79302e-05	1.5	88.7
2016-08-16 06:11:00	69	0	5.72925e-05	1.4	88.7
2016-08-16 06:12:00	61	0	5.79302e-05	1.5	87.8
2016-08-16 06:13:00	73	0	5.82517e-05	1.5	87.8
2016-08-16 06:14:00	73	0	5.72925e-05	1.4	87.8
2016-08-16 06:15:00	72	0	5.79302e-05	1.5	87.8
2016-08-16 06:16:00	75	0	5.82517e-05	1.5	87.8
2016-08-16 06:17:00	74	0	5.79302e-05	1.4	87.8
2016-08-16 06:18:00	74	0	5.82517e-05	1.5	87.8
2016-08-16 06:19:00	74	0	5.82517e-05	1.5	87.8
2016-08-16 06:20:00	74	0	5.82517e-05	1.4	87.8
2016-08-16 06:21:00	75	0	5.85751e-05	1.5	86.9
2016-08-16 06:22:00	77	0	5.76104e-05	1.5	86.9
2016-08-16 06:23:00	74	0	5.76104e-05	1.4	86.9
2016-08-16 06:24:00	70	0	5.79302e-05	1.5	86.9
2016-08-16 06:25:00	68	0	5.76104e-05	1.5	86.9
2016-08-16 06:26:00	69	0	5.5421e-05	1.4	86.9
2016-08-16 06:27:00	69	0	5.5421e-05	1.5	86.9
2016-08-16 06:28:00	66	0	5.5421e-05	1.5	86.9
2016-08-16 06:29:00	65	0	5.5421e-05	1.4	86
2016-08-16 06:30:00	67	0	5.51151e-05	1.5	86
2016-08-16 06:31:00	66	0	5.5421e-05	1.5	86
2016-08-16 06:32:00	69	0	5.51151e-05	1.4	86
2016-08-16 06:33:00	66	0	5.48109e-05	1.5	85.1
2016-08-16 06:34:00	69	0	5.48109e-05	1.5	85.1
2016-08-16 06:35:00	70	0	5.42075e-05	1.4	85.1
2016-08-16 06:36:00	69	0	5.45083e-05	1.5	85.1
2016-08-16 06:37:00	70	0	5.48109e-05	1.5	85.1
2016-08-16 06:38:00	70	0	5.42075e-05	1.4	85.1
2016-08-16 06:39:00	69	0	5.42075e-05	1.5	85.1
2016-08-16 06:40:00	69	0	5.45083e-05	1.5	85.1
2016-08-16 06:41:00	67	0	5.48109e-05	1.5	85.1
2016-08-16 06:42:00	70	0	5.45083e-05	1.4	85.1
2016-08-16 06:43:00	66	0	5.42075e-05	1.5	85.1
2016-08-16 06:44:00	66	0	5.51151e-05	1.5	86
2016-08-16 06:45:00	66	0	5.5421e-05	1.4	86
2016-08-16 06:46:00	67	0	5.57286e-05	1.5	86.9
2016-08-16 06:47:00	72	0	5.66617e-05	1.5	86.9
2016-08-16 06:48:00	71	0	5.57286e-05	1.4	86.9
2016-08-16 06:49:00	62	0	5.57286e-05	1.5	86.9
2016-08-16 06:50:00	63	0	5.66617e-05	1.5	86.9
2016-08-16 06:51:00	65	0	5.60379e-05	1.4	86.9
2016-08-16 06:52:00	68	0	5.60379e-05	1.5	86.9
2016-08-16 06:53:00	68	0	5.66617e-05	1.5	86.9
2016-08-16 06:54:00	66	0	5.60379e-05	1.4	86.9
2016-08-16 06:55:00	64	0	5.5421e-05	1.5	86.9
2016-08-16 06:56:00	65	0	5.5421e-05	1.5	86.9
2016-08-16 06:57:00	72	0	5.57286e-05	1.4	86.9
2016-08-16 06:58:00	64	0	5.60379e-05	1.5	86.9
2016-08-16 06:59:00	65	0	5.57286e-05	1.5	86.9
2016-08-16 07:00:00	66	0	5.57286e-05	1.4	86.9
2016-08-16 07:01:00	66	0	5.57286e-05	1.5	86.9
2016-08-16 07:02:00	69	0	5.66617e-05	1.5	86.9
2016-08-16 07:03:00	68	0	5.57286e-05	1.4	86.9
2016-08-16 07:04:00	70	0	5.57286e-05	1.5	86.9
2016-08-16 07:05:00	69	0	5.6349e-05	1.5	86.9
2016-08-16 07:06:00	71	0	5.6349e-05	1.4	86.9
2016-08-16 07:07:00	72	0	5.6349e-05	1.5	86.9
2016-08-16 07:08:00	72	0	5.6349e-05	1.5	86.9
2016-08-16 07:09:00	73	0	5.6349e-05	1.4	86.9
2016-08-16 07:10:00	71	0	5.57286e-05	1.5	86.9
2016-08-16 07:11:00	70	0	5.60379e-05	1.5	86.9
2016-08-16 07:12:00	71	0	5.6349e-05	1.5	86.9
2016-08-16 07:13:00	72	0	5.6349e-05	1.4	86.9
2016-08-16 07:14:00	71	0	5.66617e-05	1.5	86.9
2016-08-16 07:15:00	71	0	5.66617e-05	1.5	86.9
2016-08-16 07:16:00	72	0	5.66617e-05	1.4	86.9
2016-08-16 07:17:00	73	0	5.6349e-05	1.5	86.9
2016-08-16 07:18:00	75	0	5.69762e-05	1.5	86.9
2016-08-16 07:19:00	75	0	5.66617e-05	1.4	86.9
2016-08-16 07:20:00	74	0	5.66617e-05	1.5	86.9
2016-08-16 07:21:00	74	0	5.69762e-05	1.5	86.9
2016-08-16 07:22:00	75	0	5.6349e-05	1.4	86.9
2016-08-16 07:23:00	74	0	5.66617e-05	1.5	86.9
2016-08-16 07:24:00	76	0	5.66617e-05	1.5	86.9
2016-08-16 07:25:00	72	0	5.6349e-05	1.4	86.9
2016-08-16 07:26:00	82	0	5.66617e-05	1.5	86.9
2016-08-16 07:27:00	67	0	5.60379e-05	1.5	86.9
2016-08-16 07:28:00	71	0	5.66617e-05	1.4	86.9
2016-08-16 07:29:00	65	0	5.60379e-05	1.5	86.9
2016-08-16 07:30:00	88	0	5.6349e-05	1.5	86.9
2016-08-16 07:31:00	92	0	5.48109e-05	1.4	86
2016-08-16 07:32:00	101	0	5.48109e-05	1.5	86
2016-08-16 07:33:00	95	0	5.51151e-05	2.4	86
2016-08-16 07:34:00	98	0	5.51151e-05	2.6	86.9
2016-08-16 07:35:00	89	0	5.60379e-05	2	86
2016-08-16 07:36:00	96	0	5.45083e-05	2.6	86
2016-08-16 07:37:00	95	11	5.48109e-05	2.5	86
2016-08-16 07:38:00	94	0	5.5421e-05	2.2	86
2016-08-16 07:39:00	92	0	5.51151e-05	2.3	86
2016-08-16 07:40:00	99	0	5.48109e-05	3.5	86
2016-08-16 07:41:00	117	8	5.48109e-05	7.6	85.1
2016-08-16 07:42:00	111	0	5.48109e-05	6	85.1
2016-08-16 07:43:00	88	13	5.5421e-05	2	85.1
2016-08-16 07:44:00	84	0	6.29452e-05	2	87.8
2016-08-16 07:45:00	98	0	NA	2.9	NA
2016-08-16 07:46:00	111	0	12.4331	5	95
2016-08-16 07:47:00	124	0	0.0454051	7.7	95
2016-08-16 07:48:00	112	8	0.00286813	6.4	93.2
2016-08-16 07:49:00	122	10	0.00533121	8.7	92.3
2016-08-16 07:50:00	113	7	0.00374095	6.5	90.5
2016-08-16 07:51:00	90	0	0.00436806	2.2	89.6
2016-08-16 07:52:00	96	0	0.00134361	2.7	88.7
2016-08-16 07:53:00	101	0	0.00216273	3	87.8
2016-08-16 07:54:00	97	0	0.00107082	2.6	86.9
2016-08-16 07:55:00	94	0	0.00154302	2.6	86.9
2016-08-16 07:56:00	105	24	0.000585736	3.6	86
2016-08-16 07:57:00	102	15	0.000953318	2.8	86
2016-08-16 07:58:00	99	0	0.000290012	3	85.1
2016-08-16 07:59:00	92	0	0.000444131	2.4	85.1
2016-08-16 08:00:00	85	0	0.000359887	2	85.1
2016-08-16 08:01:00	90	0	0.000315119	2.1	86
2016-08-16 08:02:00	103	97	0.000235002	3.9	86
2016-08-16 08:03:00	90	113	0.000194689	2.5	86
2016-08-16 08:04:00	71	122	0.000131423	1.7	85.1
2016-08-16 08:05:00	113	118	5.98864e-05	6.4	83.3
2016-08-16 08:06:00	135	121	5.79302e-05	11.5	81.5
2016-08-16 08:07:00	126	99	5.57286e-05	10	80.6
2016-08-16 08:08:00	130	123	5.69762e-05	10.5	79.7
2016-08-16 08:09:00	135	118	5.5421e-05	10.1	80.6
2016-08-16 08:10:00	123	114	5.51151e-05	9	79.7
2016-08-16 08:11:00	118	107	5.39083e-05	8	78.8
2016-08-16 08:12:00	124	105	5.36107e-05	9.1	79.7
2016-08-16 08:13:00	115	0	5.33148e-05	6.7	79.7
2016-08-16 08:14:00	93	0	5.57286e-05	2.4	80.6
2016-08-16 08:15:00	83	0	5.82517e-05	1.6	81.5
2016-08-16 08:16:00	86	31	6.19086e-05	1.9	82.4
2016-08-16 08:17:00	94	0	6.5795e-05	2.2	82.4
2016-08-16 08:18:00	96	0	7.34969e-05	2.5	83.3
2016-08-16 08:19:00	93	0	6.65274e-05	2.2	83.3
2016-08-16 08:20:00	105	110	6.36458e-05	4.1	84.2
2016-08-16 08:21:00	115	18	5.72925e-05	6.8	83.3
2016-08-16 08:22:00	102	97	5.82517e-05	4.1	83.3
2016-08-16 08:23:00	117	125	5.89002e-05	7.5	83.3
2016-08-16 08:24:00	105	74	6.08891e-05	4	83.3
2016-08-16 08:25:00	95	45	6.54318e-05	2.4	84.2
2016-08-16 08:26:00	77	46	5.57286e-05	1.7	84.2
2016-08-16 08:27:00	81	35	7.68245e-05	2	84.2
2016-08-16 08:28:00	86	0	6.08891e-05	2	84.2
2016-08-16 08:29:00	97	0	8.39385e-05	2.5	84.2
2016-08-16 08:30:00	95	0	0.000145997	2.4	84.2
2016-08-16 08:31:00	96	0	7.64005e-05	2.5	84.2
2016-08-16 08:32:00	93	0	7.43151e-05	2.2	84.2
2016-08-16 08:33:00	91	0	0.000111933	2.2	85.1
2016-08-16 08:34:00	94	0	8.30144e-05	2.3	85.1
2016-08-16 08:35:00	99	0	8.11966e-05	2.6	85.1
2016-08-16 08:36:00	96	0	7.59788e-05	2.4	86
2016-08-16 08:37:00	95	0	6.80167e-05	2.5	86
2016-08-16 08:38:00	92	0	7.07038e-05	2.2	86
2016-08-16 08:39:00	84	0	7.18876e-05	1.8	86
2016-08-16 08:40:00	87	0	7.07038e-05	2	86
2016-08-16 08:41:00	83	0	7.03135e-05	1.7	86.9
2016-08-16 08:42:00	83	0	6.15669e-05	1.5	86.9
2016-08-16 08:43:00	87	0	6.02188e-05	1.9	86.9
2016-08-16 08:44:00	85	34	6.02188e-05	2	86.9
2016-08-16 08:45:00	94	0	6.22522e-05	2.2	86.9
2016-08-16 08:46:00	95	0	6.61602e-05	2.4	86.9
2016-08-16 08:47:00	94	0	6.15669e-05	2.5	86.9
2016-08-16 08:48:00	96	0	6.25977e-05	2.4	86.9
2016-08-16 08:49:00	97	0	6.50707e-05	2.6	86.9
2016-08-16 08:50:00	97	0	6.29452e-05	2.6	86
2016-08-16 08:51:00	94	0	6.02188e-05	2.4	86
2016-08-16 08:52:00	104	0	6.43543e-05	2.6	86
2016-08-16 08:53:00	105	0	6.72679e-05	3.2	86
2016-08-16 08:54:00	102	0	5.95558e-05	2.9	86
2016-08-16 08:55:00	101	0	6.47115e-05	2.8	86.9
2016-08-16 08:56:00	104	0	6.25977e-05	3	86.9
2016-08-16 08:57:00	104	0	6.32945e-05	3	86.9
2016-08-16 08:58:00	96	0	6.5795e-05	2.6	86.9
2016-08-16 08:59:00	103	0	6.50707e-05	2.9	86.9
2016-08-16 09:00:00	99	0	5.60379e-05	2.8	86
2016-08-16 09:01:00	107	23	5.76104e-05	3.7	86.9
2016-08-16 09:02:00	99	0	5.72925e-05	2.7	86.9
2016-08-16 09:03:00	97	0	5.92271e-05	2.5	86.9
2016-08-16 09:04:00	101	0	6.08891e-05	2.8	86
2016-08-16 09:05:00	101	0	6.25977e-05	2.8	86.9
2016-08-16 09:06:00	107	0	6.15669e-05	3.2	86.9
2016-08-16 09:07:00	103	0	6.1227e-05	2.9	86.9
2016-08-16 09:08:00	101	0	5.98864e-05	2.8	87.8
2016-08-16 09:09:00	97	0	5.98864e-05	2.6	87.8
2016-08-16 09:10:00	105	16	8.53439e-05	3.3	87.8
2016-08-16 09:11:00	90	27	6.29452e-05	2.3	87.8
2016-08-16 09:12:00	92	0	5.6349e-05	2.2	87.8
2016-08-16 09:13:00	89	0	6.36458e-05	2	87.8
2016-08-16 09:14:00	99	0	5.72925e-05	2.7	87.8
2016-08-16 09:15:00	100	0	5.76104e-05	2.7	87.8
2016-08-16 09:16:00	100	0	5.76104e-05	2.8	87.8
2016-08-16 09:17:00	93	0	5.79302e-05	2.2	87.8
2016-08-16 09:18:00	100	0	5.72925e-05	2.8	88.7
[truncated: 71,441 more rows]
