# Supplementary material for: Heart rate and sentiment experimental data with common timeline
Source: Data Brief. 2017 Oct 23;15:851–61. doi: 10.1016/j.dib.2017.10.037 (PMC5779535; doi:10.1016/j.dib.2017.10.037)
Supplement: Supplementary file 5 — Supplementary material [file mmc5.csv]

day_pos	date_time	date_time_exp	sent_num	text
1	2016-08-15 10:01:24	2016-08-15 09:45:00	-1	Starting week after vacation is terrible especially first day in work. I have read all emails already so I can work now #n #xpb
2	2016-08-15 10:52:51	2016-08-15 10:30:00	-1	Organizing last sprint close and new sprint establishing and going to visit sprint review meeting. So, not so much productive work #n #xpb
3	2016-08-15 11:18:46	2016-08-15 11:15:00	1	Sitting at the meeting. It wasn't bad, but return after vacation is tough. It's over for month, so we can focus on work again #p #xpb
4	2016-08-15 12:00:53	2016-08-15 12:00:00	1	Finally I am working on something which is reasonable and not only planning and review our or another work #p #xpb
5	2016-08-15 12:59:39	2016-08-15 12:45:00	1	We had a passionate discussion about not so much important part of the design and currently I need to arrange appointment #p #xpb
6	2016-08-15 14:04:40	2016-08-15 13:30:00	1	I have done appointment by the doctor for me and my wife and returning to the work. It would be short day today #p #xpb
7	2016-08-15 14:16:46	2016-08-15 14:15:00	1	With almost full team after holidays I can finally do what ever I want, because knowledge is not hidden for me anymore #p #xpb
8	2016-08-15 15:01:26	2016-08-15 15:00:00	1	All necessary topics discussed with team leader and I can return back to the work. Situation from the morning calmed down #p #xpb
9	2016-08-15 16:09:42	2016-08-15 15:45:00	-1	Dealing with more and more complex problems around as the project is going to the end. Some cases we have never seen before #n #xpb
10	2016-08-15 16:31:58	2016-08-15 16:30:00	1	Searching for drink meeting as celebration of Sprint end and cannot find it. Today the presence is mandatory because CEO arrive #p #xpb
11	2016-08-15 17:27:59	2016-08-15 17:15:00	1	Time to leave work. Family pick me up anyway and it was enough long day first time after vacation. Let's enjoy the rest of the day #p #xpb
12	2016-08-15 18:00:57	2016-08-15 18:00:00	1	In the shop with the furniture is lot of fun. They have electronics in here as well. So, kids have chosen biggest TV #p #xpb
13	2016-08-15 19:13:07	2016-08-15 18:45:00	1	Next shop is IKEA where we are buying pink magical carpet to daughters room. After dinner are kids satisfied and willing to shopping #p #xpb
14	2016-08-15 20:08:03	2016-08-15 19:30:00	-1	We have forgotten pieces for which we went to IKEA, so I need to go there back and buy them. Which is unpleasant #n #xpb
15	2016-08-15 20:15:29	2016-08-15 20:15:00	-1	I am back at IKEA and I need to find a pieces which we are looking for and then I can go quickly to home. I have enough for today #n #xpb
16	2016-08-15 22:01:19	2016-08-15 21:45:00	-1	Moving things and furniture from one room to another is making the mess in the whole flat. I am looking forward to finish it #n #xpb
17	2016-08-15 22:31:02	2016-08-15 22:30:00	1	Kids cannot sleep. They are having fun from us meanwhile we are watching Preacher episode and relaxing with water melone #p #xpb
18	2016-08-15 23:22:33	2016-08-15 23:15:00	1	Eating sandwich and watching another episode of Preacher and it's becoming really interesting we just discovered hell #p #xpb
19	2016-08-16 00:00:55	2016-08-15 23:59:59	1	I am going to sleep today I will continue study tomorrow. Maybe during the day, maybe not. I have plenty to do #p #xpb
1	2016-08-16 07:33:35	2016-08-16 07:30:00	-1	Second day od tweeting. I am interested if I make full set of tweets today. Yesterday I started late, so I haven't which is pity #n #xpb
2	2016-08-16 08:46:05	2016-08-16 08:15:00	1	It is lazy morning today. After arriving to work I had delicious breakfast and currently I am waiting for daily status meeting #p #xpb
3	2016-08-16 09:22:03	2016-08-16 09:00:00	1	Meeting is over. It's summer time, so nobody wants to work hard. We have not so much issues to discuss and solve. #p #xpb
4	2016-08-16 09:52:25	2016-08-16 09:45:00	1	Just discussed issue with colleague and meanwhile he will fix it I can work on something else more productive #p #xpb
5	2016-08-16 10:31:05	2016-08-16 10:30:00	-1	Back with testing tasks which is always lot of work and little bit annoying, but I need to do that, because I defined changes #n #xpb
6	2016-08-16 11:21:00	2016-08-16 11:15:00	-1	Few difficult topics appeared in front of me regarding design and they have priority or political background which is bummer #n #xpb
7	2016-08-16 12:14:01	2016-08-16 12:00:00	1	After lunch is open space calm down and pieceful because we had lunch earlier than others. I have time to do the work in piece #p #xpb
8	2016-08-16 13:38:37	2016-08-16 13:30:00	-1	I am fully occupied today, so I am sometimes forgetting to tweet about it. Which is unpleasant, because time is flying away #n #xpb
9	2016-08-16 15:08:40	2016-08-16 15:00:00	1	Going to take a break with friends and have a coffee on the terrace. I need it I just finished one task then I can do another #p #xpb
10	2016-08-16 15:50:45	2016-08-16 15:45:00	1	I am back finalizing the second task today. Then I can follow up with more priority tasks from tomorrow which is required #p #xpb
11	2016-08-16 16:31:29	2016-08-16 16:30:00	1	Leaving the work early today because family will pick me up and we will go to the doctor for medical checks #p #xpb
12	2016-08-16 17:52:17	2016-08-16 17:15:00	-1	After the doctor check which was good and quick we are going to look for my shoes I need some sneakers, but I hate shopping #n #xpb
13	2016-08-16 18:06:08	2016-08-16 18:00:00	-1	Sitting in the Starbucks and enjoying cold drinks. Shopping isn't good, because they have poor choice and we need to go elsewhere #n #xpb
14	2016-08-16 18:56:41	2016-08-16 18:45:00	1	We are continue shopping in Lidl it's necessary to collect some groceries and we are looking for really good clothes for kids #p #xpb
15	2016-08-16 20:06:39	2016-08-16 19:30:00	-1	Finally I have chosen shoes, unfortunately they have color in any other store, but not this one, fuck. #n #xpb
16	2016-08-16 21:39:41	2016-08-16 21:00:00	1	Back at home, kids are watching story tale and I can take a look at Petzl lamp for running. And figure out what to eat for dinner #p #xpb
17	2016-08-16 22:10:52	2016-08-16 21:45:00	1	It was little fight to get kids into the bed and they are there now, so little victory. And I am going to take something for dinner #p #xpb
18	2016-08-16 22:35:18	2016-08-16 22:30:00	1	Sandwich ready, new, last episode of Preacher also ready just waiting for my wife for watching it together. She will finish pasta #p #xpb
19	2016-08-16 23:52:10	2016-08-16 23:15:00	1	After watching last season episode I am dealing with organization agenda and will follow with PhD study, because I have plenty to do #p #xpb
1	2016-08-17 07:37:30	2016-08-17 07:30:00	-1	Blood pressure regularly measured first time today. It's really bad so I need to start to get medicine. And I hope it's better #n #xpb
2	2016-08-17 08:22:46	2016-08-17 08:15:00	-1	Dark clouds surrounding area from three sides. I would be glad to get into office dry. I hope it not gonna happened #n #xpb
3	2016-08-17 09:15:09	2016-08-17 09:00:00	1	Tasks for today are done. I need to just get something for breakfast, but I am waiting for college to not go alone #p #xpb
4	2016-08-17 10:29:55	2016-08-17 09:45:00	1	During breakfast and later coffee I was discussing difficult topics with all parties involved, but it was in friendly atmosphere #p #xpb
5	2016-08-17 12:24:10	2016-08-17 12:00:00	1	Returned back from lunch and then having desert on the terrace back to the gray reality of working process with requirements around #p #xpb
6	2016-08-17 13:31:08	2016-08-17 13:30:00	1	Taking a small break after heavy design discussion about delta detection in third step of data transformation with my team leader #p #xpb
7	2016-08-17 14:16:15	2016-08-17 14:15:00	1	Working finally back on the most prior task which is necessary as input for next design and implementation steps #p #xpb
8	2016-08-17 15:01:19	2016-08-17 15:00:00	-1	It's difficult to be mediator between two parts which not trying to understand to each other. Ended with particular acknowledgement #n #xpb
9	2016-08-17 15:50:47	2016-08-17 15:45:00	1	Finally I am close to finish analysis today and we can follow up with design. Which I can review, adjust and then do something else #p #xpb
10	2016-08-17 16:35:51	2016-08-17 16:30:00	1	Analysis is almost over. I am sometimes surprised by complexity of mappings, but good message is that most of them are simple #p #xpb
11	2016-08-17 17:12:58	2016-08-17 16:30:00	1	Leaving work today. Analysis has been done. I just need to do minor checks with developers and we can start testing simple pattern #p #xpb
12	2016-08-17 19:31:29	2016-08-17 19:30:00	1	Shoes finally bought and kids are enjoying sliders, resp. only one, Maya is scared. And we are going to buy bread for dinner #p #xpb
13	2016-08-17 20:21:23	2016-08-17 20:15:00	1	Preparing grill for dinner and helping charge Filips new Nerf shotgun which he is fascinated with. Look forward for grilled cheese #p #xpb
14	2016-08-17 21:08:18	2016-08-17 21:00:00	1	Grilled cheese was delicious and now I am waiting for chicken steaks and then we will go to watch some movie in the bed #p #xpb
15	2016-08-17 21:59:14	2016-08-17 21:45:00	1	Watching catastrophic movie Fifth Wave and relaxing and kids are watching story tale. So, we have pieceful evening #p #xpb
16	2016-08-17 22:41:44	2016-08-17 22:30:00	-1	After the movie I need to start writing publication and fulfill school review form, which would be difficult, there is not much #n #xpb
17	2016-08-17 23:17:19	2016-08-17 23:15:00	1	Movie started to get dramatic and interesting even though it looked as B class movie at the beginning we are enjoying it #p #xpb
18	2016-08-18 00:49:25	2016-08-17 23:59:59	1	Fulfilling stadium review form wasn't such bad as I thought. At the end of the day I have done lot of work last school year #p #xpb
1	2016-08-18 07:38:13	2016-08-18 07:30:00	-1	Little bit rough morning. I would sleep little bit longer, but I need to go to work. Still two days are in front of me. #n #xpb
2	2016-08-18 08:18:37	2016-08-18 08:15:00	-1	Again at the train station and again for the later train, but not in hurry and not swet so much as it would happen when I would run #n #xpb
3	2016-08-18 09:47:03	2016-08-18 09:45:00	1	Analysis completely finished and I can do something else. And delegate testing of different cases to college developer #p #xpb
4	2016-08-18 11:50:34	2016-08-18 11:15:00	1	Delegated work to developer to prepare the tests from subset of identified and analyzed cases and had a quick lunch with college #p #xpb
5	2016-08-18 12:12:19	2016-08-18 12:00:00	1	Going to solve two tasks together, by first I will generate input for second one which is convenient and makes my life easier #p #xpb
6	2016-08-18 13:06:21	2016-08-18 12:45:00	1	I left work early today to go shopping with family to Germany and then follow up with work in late afternoon and finish some tasks #p #xpb
7	2016-08-18 13:39:28	2016-08-18 13:30:00	-1	Back at home taking a family members and going to car. It's necessary to convince kids we are going and close the windows #n #xpb
8	2016-08-18 14:48:08	2016-08-18 14:15:00	-1	We have just arrived to Germany for grocery shopping. Wife is complaining about so much cars on the parking lot thus crowded mall #n #xpb
9	2016-08-18 16:00:41	2016-08-18 15:45:00	-1	Shopping with two small kids is nightmare. They are bored so inventing bullishits and doing anything which is not good at all #n #xpb
10	2016-08-18 16:50:09	2016-08-18 16:30:00	1	Shopping is done. Groceries in the car, kids and family as well. Car has full tank and we are heading back to home #p #xpb
11	2016-08-18 20:01:46	2016-08-18 19:30:00	1	Groceries organized, kids are watching story tale and pizza is in the owen, so we can find a movie for tonight and relax in the bed #p #xpb
12	2016-08-18 20:34:31	2016-08-18 20:15:00	-1	Pizza is not so good as we are usually buying. But I eat it anyway because I am hungry. But we will not buy it anymore #n #xpb
13	2016-08-18 21:13:21	2016-08-18 21:00:00	1	The movie is really good. Discovered new disease and do the publication about it has to be defended. I like it #p #xpb
14	2016-08-18 21:47:35	2016-08-18 21:45:00	-1	Kids are terrible, they down want to sleep they just making noise and disturbing us during watching movie. Not such pleasant evening #n #xpb
15	2016-08-18 22:36:10	2016-08-18 22:30:00	1	I need to say that Concussion is really good movie based on terrible and interesting true story. I was in the mood for such movie #p #xpb
16	2016-08-18 23:16:08	2016-08-18 23:15:00	1	Finally working on publication for @GigaScience and using my PhD supervisor publication as inspiration and partially as template #p #xpb
17	2016-08-19 00:02:42	2016-08-18 23:59:59	1	I have put into draft so far 3 pages with chapters and populate them. It's going pretty well and faster than I have expected #p #xpb
1	2016-08-19 08:49:35	2016-08-19 08:15:00	1	I have overslept so I am going to work right now, but I am lucky because train is late so I can be there earlier than I thought #p #xpb
2	2016-08-19 09:40:28	2016-08-19 09:00:00	1	It was hurry morning and I am finally stabilizing and starting to work on my tasks which I would like to finally finish today. #p #xpb
3	2016-08-19 10:22:04	2016-08-19 09:45:00	1	After discussing problem with team leader we have found together solution and improved it to the state of art, so good morning #p #xpb
4	2016-08-19 11:12:51	2016-08-19 10:30:00	1	Thanks God is Friday I really like my work, but this week was practically endless. And I have really good feelings about weekend #p #xpb
5	2016-08-19 11:41:15	2016-08-19 11:15:00	1	It's a lunch time with fish for lunch which is convenient because it's something which I have taste for and makes me happy #p #xpb
6	2016-08-19 12:23:44	2016-08-19 12:00:00	-1	After lunch I feel sleepy, but I need to finish as much as possible today to have clean table on Monday for one priority task #n #xpb
7	2016-08-19 13:43:47	2016-08-19 13:30:00	1	Organizing issues in tracking system and also consulting the adaption of college proof of the concept which is complex #p #xpb
8	2016-08-19 14:03:42	2016-08-19 13:30:00	1	I have found the issue with problematic character and also the solution, but it's not elegant, so I need to make it more flexible #p #xpb
9	2016-08-19 14:43:48	2016-08-19 14:15:00	1	Designing something with someone who understands what he is doing is refreshing and really good for learn something from each other #p #xpb
10	2016-08-19 15:51:06	2016-08-19 15:45:00	1	Problem was reported as issue on the source system, so I can move on and solve another task which is in my queue #p #xpb
11	2016-08-19 16:53:16	2016-08-19 16:30:00	-1	I some cannot follow the alarms about tweeting, but it doesn't matter till I not forget completely which is pity #n #xpb
12	2016-08-19 17:16:29	2016-08-19 17:15:00	1	Finishing the second task today and will go home to relax with family. I need to enjoy playing with kids maybe build Lego robot #p #xpb
13	2016-08-19 18:04:49	2016-08-19 18:00:00	1	I am back at home and I will ask family who will cut my hair with haircut machine. I expect that all of them want to do that #p #xpb
14	2016-08-19 19:07:51	2016-08-19 18:45:00	1	Going to buy some fresh bread and ice cream for my wife. Kids collected puzzle so I hope they will behave nicely #p #xpb
15	2016-08-19 19:34:36	2016-08-19 19:30:00	-1	Finish shopping and going home to have a dinner and then relax. After yesterday five hours spent by shopping I am fed up with that #n #xpb
16	2016-08-19 20:27:40	2016-08-19 20:15:00	1	Homemade goulash with fresh bread is my favorite meal for dinner especially made and served with love from my wife. I love her much #p #xpb
17	2016-08-19 21:09:18	2016-08-19 21:00:00	1	We are watching movie and relaxing in the bed with my wife. It's interesting movie about new technologies and corporate espionage #p #xpb
18	2016-08-19 22:41:47	2016-08-19 22:30:00	-1	Kids are terrible, because they down wanted to sleep. So, we need to keep them in bed with eyes closed. And meanwhile watching movie #n #xpb
19	2016-08-19 23:46:37	2016-08-19 23:15:00	1	Everybody is sleeping so I have time for me. I will take a look at some episodes on internet and will go sleep and work tomorrow #p #xpb
20	2016-08-20 00:37:09	2016-08-19 23:59:59	1	I am going to sleep and will continue with work and relax tomorrow. We will see what weather would be tomorrow #p #xpb
1	2016-08-20 10:28:20	2016-08-20 09:45:00	-1	Witness of the Jehova woke me up and it was such nice morning before. I don't like this church because they are sect for me #n #xpb
2	2016-08-20 11:06:17	2016-08-20 10:30:00	1	Ready to have a breakfast, porridge with blueberries and fried almonds. Prepared with love from my wife. Morning is becoming better #p #xpb
3	2016-08-20 11:40:12	2016-08-20 11:15:00	1	Diastolic blood pressure is going down, so it looks like medication helps. It would be good if systolic will go down as well #p #xpb
4	2016-08-20 12:56:20	2016-08-20 12:45:00	1	I have new haircut. It was fight because haircut machine is old and thus it doesn't have enough power, but we succeed #p #xpb
5	2016-08-20 13:31:53	2016-08-20 13:30:00	-1	We are in terrible full shopping center because kids are going to choose something for birthday and name day #n #xpb
6	2016-08-20 14:44:49	2016-08-20 14:15:00	-1	With rainy weather and because is Saturday which is shopping day the commutation of people in shopping malls increasing #n #xpb
7	2016-08-20 15:02:32	2016-08-20 15:00:00	-1	Little bit crowded in the toys shopping center with hysterical parents and uncontrolled kids who are running around what disaster #n #xpb
8	2016-08-20 16:13:09	2016-08-20 15:45:00	-1	I got headache from offering to our spoiled kids something as gift in toystore. They cannot choose so it mades me tired #n #xpb
9	2016-08-20 17:17:28	2016-08-20 17:15:00	1	Finally at home and relaxing in the bed. Kids are watching star wars. And we are going to take a look at He is here again #p #xpb
10	2016-08-20 18:23:32	2016-08-20 18:00:00	1	We have the friends here for visit and finally enjoying the day, because it's pleasant and improving our day #p #xpb
11	2016-08-20 19:26:30	2016-08-20 18:45:00	1	We have many great topics and getting really interesting information. The visit is good and we have sweet times #p #xpb
12	2016-08-20 19:53:08	2016-08-20 19:30:00	-1	Sharing this not so funny story about how the floor company finished our floor in apartment which is in bad shape #n #xpb
13	2016-08-20 20:33:55	2016-08-20 20:15:00	-1	Watching the movie back again and relaxing with small headache which didn't let go after we returned from shopping before #n #xpb
14	2016-08-20 21:07:16	2016-08-20 21:00:00	1	The movie is magnificent. It's long but it's having really good plot. Unbelievable thing is that Germany accepts it no complaints #p #xpb
15	2016-08-20 21:59:07	2016-08-20 21:45:00	-1	I needed to take a medicine against headache. I hope it helps quickly, because it's annoying and makes me really tired #n #xpb
1	2016-08-21 10:24:32	2016-08-21 09:45:00	1	We have really good morning, I woke up few minutes Maya came to our bed and we have nice discussion about star wars movie #p #xpb
2	2016-08-21 10:50:42	2016-08-21 10:30:00	1	I have prepared breakfast for kids with few funny moments and currently reading morning news in the bed again next to my wife #p #xpb
3	2016-08-21 11:39:25	2016-08-21 11:15:00	1	I can eat porridge with blueberries, almond and maple syrup for breakfast everyday when it's prepared by my lovely wife #p #xpb
4	2016-08-21 12:06:45	2016-08-21 12:00:00	1	Almost ready for rearrange our flat. Kids decided they want to live separately so we get the biggest room as parents bedroom #p #xpb
5	2016-08-21 13:20:03	2016-08-21 12:45:00	1	Dressing up the cheapest matrace from IKEA by its cover it's nightmare, because it provides terrible adhesion. But we made it #p #xpb
6	2016-08-21 13:58:46	2016-08-21 13:30:00	1	Disassembling kids bed is lot of fun with their help and also requires lot of discipline from me to manage they are not hurt #p #xpb
7	2016-08-21 14:38:31	2016-08-21 14:15:00	1	I have prepared potatoes for baking in owen and I am going to prepare meet for grill it would be good lunch today #p #xpb
8	2016-08-21 15:03:19	2016-08-21 15:00:00	-1	Meet is prepared and marinated in the spice and I need to prepare grill which is really dirty from last usage. Ugly stuff #n #xpb
9	2016-08-21 16:16:21	2016-08-21 15:45:00	1	In the middle of grilling. Kids are already eating and like it and I am preparing the meal for us. We need to try new kind of butter #p #xpb
10	2016-08-21 17:04:31	2016-08-21 16:30:00	1	Grill is over we are completely full, but it was delicious and since it was lunch and dinner together it isn't such bad to be full #p #xpb
11	2016-08-21 17:38:01	2016-08-21 17:15:00	1	Bed is in the new bedroom and we need to clean up the old bedroom to prepare it for sons bed which looks like red formule 1 #p #xpb
12	2016-08-21 17:56:59	2016-08-21 17:15:00	1	Moving the stuff is almost done. I hate moving, but good thing is that I have found several stuff which I have looked for #p #xpb
13	2016-08-21 18:20:56	2016-08-21 18:00:00	1	Relaxing in the bed and kids are watching another star wars. It's just a few things which is necessary to move to the sons bedroom. #p #xpb
14	2016-08-21 19:18:25	2016-08-21 18:45:00	1	Watching what kids are doing outside. Daughter is jumping in the trampoline and son is shooting from Nerf guns with his friend #p #xpb
15	2016-08-21 20:24:58	2016-08-21 20:15:00	-1	Mounting sons bed in the red formula 1 shape and having lot of fun with that without assembly guide and sometimes no clue #n #xpb
16	2016-08-21 21:41:13	2016-08-21 21:00:00	-1	Almost finishing the bed. It's real brain teaser and we are wondering who designed it in such way. And I hope we sell it soon #n #xpb
17	2016-08-21 22:09:59	2016-08-21 21:45:00	-1	When finished with assembling the main corpus and started with grid below matrace it had been weird and it's ugly design at all #n #xpb
18	2016-08-21 22:44:45	2016-08-21 22:30:00	1	The last few things is necessary to organize and take out the garbage and we can take a shower and get into the bed to rest a bit #p #xpb
19	2016-08-21 23:27:04	2016-08-21 23:15:00	1	Reading newspapers and relaxing in the bed most likely we will watch #suits series the last available episode. Finish for this week #p #xpb
20	2016-08-22 00:18:39	2016-08-21 23:59:59	1	Last available episode of #suits is over we would watch another one if there would be already because this one ended in the middle #p #xpb
1	2016-08-22 07:56:15	2016-08-22 07:30:00	1	Morning isn't such bad as I thought because we went sleep late and need to be wake up early it's kids first day in the kindergarten #p #xpb
2	2016-08-22 08:20:30	2016-08-22 08:15:00	1	Having breakfast with my beautiful wife is perfect start of the day. Then we will go together first time with son to kindergarten #p #xpb
3	2016-08-22 09:01:15	2016-08-22 09:00:00	1	Having good time with my son during talking about his new Lego which he is fascinated by, but he cannot unbox it till next weekend #p #xpb
4	2016-08-22 09:46:58	2016-08-22 09:45:00	1	Going with son first time to the kindergarten and he is explaining us what he show us there. He is such excited to go there #p #xpb
5	2016-08-22 10:58:34	2016-08-22 10:30:00	1	We are back at home. And I will work for one hour then I need to pick up the daughter from the kindergarten and go to work #p #xpb
6	2016-08-22 11:23:21	2016-08-22 11:15:00	1	We are visiting the friends and enjoying they are back at home so we can listen their stories from holidays and have a big fun #p #xpb
7	2016-08-22 12:19:13	2016-08-22 12:00:00	1	I still cougt right train to work with little bit running. Which will take me to work quickly and easily, I don't need to stay long #p #xpb
8	2016-08-22 13:11:14	2016-08-22 12:45:00	1	Back in the work and after lunch. I need to finish two tasks today and then I can leave, so let's see how fast I am #p #xpb
9	2016-08-22 14:22:02	2016-08-22 14:15:00	1	Fully occupied so I am forgetting to tweet about what is happening to me. But I am close to finish first task #p #xpb
10	2016-08-22 15:09:19	2016-08-22 15:00:00	1	Some problems are solving by them selfs as the people around me are continuing to work on them which is good I am not overload then #p #xpb
11	2016-08-22 16:09:51	2016-08-22 15:45:00	1	I have implemented the task and I have described it, so I need to just deploy it and let know college to include it in next package #p #xpb
12	2016-08-22 16:44:26	2016-08-22 16:30:00	1	Deployment finished task assigned to release manager with notice what else to adjust and I can follow up with other tasks #p #xpb
13	2016-08-22 17:21:52	2016-08-22 17:15:00	-1	Discussed with project manager my next weekend standby mode for go life support and I will get final information on Wednesday #n #xpb
14	2016-08-22 18:03:16	2016-08-22 18:00:00	1	After more than five hours of work where the missing hours I will catch later during this week I am finally going home #p #xpb
15	2016-08-22 18:55:15	2016-08-22 18:45:00	1	Back at home I can relax on the balcony and we have the neighbor from downstairs and it's good to talk with someone outside the work #p #xpb
16	2016-08-22 19:48:03	2016-08-22 19:30:00	1	We are ordering the flat and preparing stuff for tomorrow. Son is ordering his stuff and daughter is going out for few minutes #p #xpb
17	2016-08-22 20:50:51	2016-08-22 20:15:00	-1	We have ordered pizzas and we will watch some movie. Question is if there is something interesting or we will just take B class #n #xpb
18	2016-08-22 21:47:44	2016-08-22 21:45:00	1	Watching American Ultra movie which based on the thriller looks interesting still B class, but interesting. Waiting for the action #p #xpb
19	2016-08-22 22:35:28	2016-08-22 22:30:00	1	Movie is becoming interesting and we are currently understanding the plot. It's a good relax. Kids are sleeping nicely #p #xpb
20	2016-08-22 23:29:08	2016-08-22 23:15:00	1	Taking the shower and going to study when everything around is sleeping and world is quiet and calmed down #p #xpb
21	2016-08-23 00:01:24	2016-08-22 23:59:59	1	Watching and progressing with Introduction to Apache Spark on @edXOnline which I forgot to. It's interesting, but where to use it #p #xpb
1	2016-08-23 07:39:54	2016-08-23 07:30:00	-1	It looked like blood pressure is decreasing with more and more days when I am taking medicine, but not yet, maybe next week #n #xpb
2	2016-08-23 10:15:35	2016-08-23 09:45:00	-1	I am little bit under the pressure of answering all the questions about design of housekeeping and also writing down design document #n #xpb
3	2016-08-23 10:58:13	2016-08-23 10:30:00	1	I have finished one description in design document and few new open issues arise so I need to put them in issue tracking system #p #xpb
4	2016-08-23 11:58:19	2016-08-23 11:15:00	1	Lunch is over and we are enjoying the conversation with friends and colleagues on the terrace with desserts and coffee #p #xpb
5	2016-08-23 12:29:07	2016-08-23 12:00:00	1	Back at the work and preparing for presentation which I have next hour. I expect passionate discussion but maybe it doesn't happen #p #xpb
6	2016-08-23 12:46:07	2016-08-23 12:45:00	-1	I am little bit nervous before presentation there will be big audience and lot of college have interest in this topic #n #xpb
7	2016-08-23 13:44:12	2016-08-23 13:30:00	1	Presentation was good. It took only half an hour and almost nobody had a questions. And there was thirteen people including me #p #xpb
8	2016-08-23 14:47:11	2016-08-23 14:15:00	1	Working on my third task today that means it's really good day. And I will finish earlier to manage post and arrive early to home #p #xpb
9	2016-08-23 15:04:29	2016-08-23 15:00:00	1	Listening music from @YouTube and putting pieces together to have full design about delta transformation next topic for presentation #p #xpb
10	2016-08-23 16:21:31	2016-08-23 15:45:00	1	Team leader to asked me to plan the meeting about ETL design and go discuss with him right away, so we have sit last hour on terrace #p #xpb
11	2016-08-23 16:39:19	2016-08-23 16:30:00	-1	Back to the description of delta detection in ETL design. It's lot of information which I need to fit into description #n #xpb
12	2016-08-23 17:15:23	2016-08-23 17:15:00	1	I am almost ready with basics description and currently looking if the design is in compliance what was written before #p #xpb
13	2016-08-23 18:21:17	2016-08-23 18:00:00	1	Kids are running around and playing with water it's such hot that's good idea. It's good to be home and have watermelon for dinner #p #xpb
14	2016-08-23 18:56:54	2016-08-23 18:45:00	1	Drinking orange flavor rum on the balcony and relaxing in the late afternoon sun with family around. It's beautiful afternoon #p #xpb
15	2016-08-23 19:37:58	2016-08-23 19:30:00	1	Sun is going slowly down and temperature on the balcony is more than good with my beautiful wife and glass of tasty rum #p #xpb
16	2016-08-23 20:34:40	2016-08-23 20:15:00	1	In the bed with my wife watching @YouTube like internet TV @streamCZ especially #KokoFood and her latest twenty minutes recipe #p #xpb
17	2016-08-23 21:01:23	2016-08-23 21:00:00	1	Downloading movie for tonight and formating new micro SD card in my @GoPro Session camera to have it ready any time next time #p #xpb
18	2016-08-23 21:48:15	2016-08-23 21:45:00	-1	First movie wasn't ok so I have downloaded another one. Let's see if my wife like it more or not at all #n #xpb
19	2016-08-23 22:48:47	2016-08-23 22:30:00	1	The whole family is sleeping so I am going to continue with The Big Short movie and then study for my PhD a little bit #p #xpb
20	2016-08-23 23:24:44	2016-08-23 23:15:00	1	Movie is good, full of technical financial terms, but really good. It's about the hunch about mortgage bubble, but in 2005 #p #xpb
21	2016-08-24 00:20:31	2016-08-23 23:59:59	1	Movie is damn good and I like it. It's still grades the tension of plot it's just a question when it blows. Maybe at the end #p #xpb
1	2016-08-24 07:56:17	2016-08-24 07:30:00	1	Today woke up was good. I went to woke up son and took him with blanket to the breakfast table and he had good morning then #p #xpb
2	2016-08-24 08:28:13	2016-08-24 08:15:00	-1	I just arrived to the work and bough cereals and bun for breakfast. Today I have found that blood pressure is not decreasing #n #xpb
3	2016-08-24 09:38:49	2016-08-24 09:00:00	-1	In the most busy morning time my wife decided to order some clothes for me. She knows how I hate to choose things online #n #xpb
4	2016-08-24 09:48:08	2016-08-24 09:45:00	-1	Currently I have time to work on my stuff. It was little bit hectic morning everyone wants something and several tasks was defined #n #xpb
5	2016-08-24 10:57:30	2016-08-24 10:30:00	-1	Completely confused by mapping which has been simply one to one and somebody changed it and enhanced about four more tables #n #xpb
6	2016-08-24 11:27:35	2016-08-24 11:15:00	1	Today is pizza day which brights my day because it's starts to be hectic here with dealing few stuff in parallel #p #xpb
7	2016-08-24 12:30:23	2016-08-24 12:00:00	-1	Today wasn't pizza day so I have good lunch but no pizza. So disappointed and so dissatisfied like never before and my college fault #n #xpb
8	2016-08-24 12:54:05	2016-08-24 12:45:00	-1	Back to work on design which I need to finish and then I can start with testing. Which is usually most boring part of my work #n #xpb
9	2016-08-24 13:37:37	2016-08-24 13:30:00	-1	The complex processes which I am designing is nobody questioning the simplest everyone who has but hole, everybody understands them #n #xpb
10	2016-08-24 15:01:11	2016-08-24 15:00:00	1	Listening @PTXofficial on @Spotify and working on the delta design example cases which I want to describe in the design document #p #xpb
11	2016-08-24 16:27:52	2016-08-24 15:45:00	1	I have finished another task and I can return to examples about delta load and then some analysis as input for college task #p #xpb
12	2016-08-24 17:01:09	2016-08-24 16:30:00	1	Following up with second and third examples and waiting some message from my wife about their trip to reading for kids #p #xpb
13	2016-08-24 17:32:02	2016-08-24 17:15:00	1	I have left the work already and sitting in the tram. I need to go to post office in u the shopping center and then meet the family #p #xpb
14	2016-08-24 18:31:00	2016-08-24 18:00:00	1	Found the family and going to pick them up and take home. Kids are still listening Czech national songs and they are entertained #p #xpb
15	2016-08-24 19:12:22	2016-08-24 18:45:00	1	Back at home. It's good, because I can change clothes and relax which means no sweating. And kids are jumping outside on trampoline #p #xpb
16	2016-08-24 20:02:38	2016-08-24 19:30:00	1	After sitting on the balcony and drinking rum with my wife we are going to give a shower to the kids they need to wash their hair's #p #xpb
17	2016-08-24 20:39:21	2016-08-24 20:15:00	1	After passionate conversation with my wife we had lot of fun with kids in the bath full if water, because they didn't switch it off #p #xpb
18	2016-08-24 21:31:17	2016-08-24 21:00:00	1	Sitting on the balcony during the warm end of the day and watching sundown together with my wife is nice moment spent together #p #xpb
19	2016-08-24 22:06:46	2016-08-24 21:45:00	1	With full belly we have finished two pizzas and currently watching movie My Big Fat Greek Wedding 2 and having good time together #p #xpb
20	2016-08-24 23:16:01	2016-08-24 23:15:00	1	Movie is almost over and we are almost sleeping. It was relax comedy not so much thinking about the plot like yesterday #p #xpb
21	2016-08-25 00:02:03	2016-08-24 23:59:59	-1	Saw the advertisement to the #Bubbleology cause at @streamCZ and I am really interested what would be discovered. #n #xpb
1	2016-08-25 07:41:35	2016-08-25 07:30:00	-1	Sleeping could be longer, that's known thing. It will be the weekend is coming. This working week is somehow weird #n #xpb
2	2016-08-25 08:21:12	2016-08-25 08:15:00	1	I am just waiting for later train, today I plan to have lazy day so little bit later in the work is fine and fitting into this idea #p #xpb
3	2016-08-25 09:22:47	2016-08-25 09:00:00	1	After daily meeting and good breakfast on the terrace with friend and currently I can start working right now #p #xpb
4	2016-08-25 10:02:44	2016-08-25 09:45:00	1	Because it's short day today I would like to finish one task and follow up with the rest tomorrow. Then I look forward to Q3 meeting #p #xpb
5	2016-08-25 10:34:37	2016-08-25 10:30:00	-1	College sent me a comment to terrible complex JIRA task which he filled by all the information and relevant colleges ignore that #n #xpb
6	2016-08-25 11:15:26	2016-08-25 11:15:00	-1	It's many tasks which has to be solved around and I need too define few issues in issue tracking system and assign them #n #xpb
7	2016-08-25 12:22:28	2016-08-25 12:00:00	1	Back from the lunch we have lot of fun with with emojipedia and searching for different emoji and trying to use them in conversation #p #xpb
8	2016-08-25 13:18:17	2016-08-25 12:45:00	1	Waiting for the train with colleagues to the quarter company meeting and discussing the many things around its pleasant change #p #xpb
9	2016-08-25 13:44:40	2016-08-25 13:30:00	1	After everybody bought his favorite beverage we can find the correct platform where we take the train to Olten to the meeting #p #xpb
10	2016-08-25 14:30:15	2016-08-25 14:15:00	1	We have arrived to Olten let's have some fun in here walk through the city. And suddenly we met the colleagues from company #p #xpb
11	2016-08-25 15:45:50	2016-08-25 15:45:00	1	It's lot of fun to have an introduction of the all company people because I haven't had a chance to get to know each other #p #xpb
12	2016-08-25 16:35:58	2016-08-25 16:30:00	1	Walking through the city and search for places with interesting information about famous writer with online audio through QR codes #p #xpb
13	2016-08-25 17:21:19	2016-08-25 17:15:00	1	Sitting with colleagues in the pub garden and drinking beer and taking and waiting for burgers for dinner. I am really hungry #p #xpb
14	2016-08-25 18:04:50	2016-08-25 18:00:00	1	Having good talk with local branch chief and discussing a possibility of relocation of my college girlfriend to Swiss #p #xpb
15	2016-08-25 18:58:37	2016-08-25 18:45:00	1	Following with many interesting discussions with colleagues and enjoying evening sun in the pub garden with coke as desert #p #xpb
16	2016-08-25 19:55:43	2016-08-25 19:30:00	1	Finally standing in the train station and waiting for the train to Zurich and then I need to take another one to home #p #xpb
17	2016-08-25 20:16:04	2016-08-25 20:15:00	1	Sitting in the train and relaxing with interesting topics discussion and enjoying the journey back at home #p #xpb
18	2016-08-25 21:20:44	2016-08-25 21:00:00	-1	Back at home and ready to take a shower. I am totally sweaty and sticky so I really need shower then it would be OK again #n #xpb
19	2016-08-25 22:28:06	2016-08-25 21:45:00	1	Shower was good and I am feeling like reborn. Right now relaxing in the bed with watching data mining with Weka. #p #xpb
20	2016-08-25 22:49:57	2016-08-25 22:30:00	1	Slowly finalize first week of data mining with Weka course and need to do tomorrow second one. I also need to check my salary #p #xpb
21	2016-08-25 23:27:44	2016-08-25 23:15:00	1	All necessary payments have been done. Also money sent abroad and to the brand new savings account which was created yesterday #p #xpb
1	2016-08-26 07:29:51	2016-08-26 07:30:00	1	Nice morning. Son came to our bed and tried to convince us that is time to get birthday present today and not at Sunday #p #xpb
2	2016-08-26 09:00:57	2016-08-26 09:00:00	-1	After more than 10 days of tweeting I have a feeling that's enough and I can't stand it anymore. It's really annoying #n #xpb
3	2016-08-26 10:03:09	2016-08-26 09:45:00	1	We have discussion about go live and staying all of us on the project next year with my colleagues on the terrace #p #xpb
4	2016-08-26 10:32:42	2016-08-26 10:30:00	1	Trying to change @Air_Bank security sign of the internet payments from SMS to the mobile application, I hope this is my last SMS #p #xpb
5	2016-08-26 11:50:43	2016-08-26 11:15:00	1	Lunchtime is over. It's was quick and good. Tried to eat more vegetables and have a half of the plate of it compare to meat #p #xpb
6	2016-08-26 12:24:20	2016-08-26 12:00:00	-1	Working on analysis as the input for college for little bit monkey work. It's more difficult than I have expected #n #xpb
7	2016-08-26 13:15:08	2016-08-26 12:45:00	1	Almost finished fist part of analysis and currently creating tasks in issue tracking system to make it happened #p #xpb
8	2016-08-26 13:34:38	2016-08-26 13:30:00	-1	Doing the last checks and going to deal with second part of analysis. This would be nut cracker, because there is more options #n #xpb
9	2016-08-26 14:23:31	2016-08-26 14:15:00	1	Second part of analysis is real bummer. But meanwhile I am listening webex through colleagues sharing the knowledge #p #xpb
10	2016-08-26 15:40:13	2016-08-26 15:00:00	1	After afternoon snack I have finished second part of analysis and currently I need to write down improvement implementation pattern #p #xpb
11	2016-08-26 16:03:03	2016-08-26 15:45:00	1	Relaxing for a while and will go to stretch my self because I have been sitting so long and I need some water as well #p #xpb
12	2016-08-26 16:42:34	2016-08-26 16:30:00	-1	Watching @dcrainmakerblog unboxing @Garmin luxury Fenix version in the suit is weird. Normally this guy is in sports clothes #n #xpb
13	2016-08-26 17:58:57	2016-08-26 17:15:00	1	Having good time with the neighbors, drinking beer and enjoying sitting in the basin and controlling the temperature #p #xpb
14	2016-08-26 18:39:15	2016-08-26 18:00:00	1	Kids are eating dinner and we will order the Thai food for us but we need to wait because everyone drink at least two beers #p #xpb
15	2016-08-26 19:06:09	2016-08-26 18:45:00	1	Kids are in the shower and I have finally some time only for me when I am waiting till they finish it. So, I can read newspaper #p #xpb
16	2016-08-26 19:33:30	2016-08-26 19:30:00	1	I just picked up the food from Thai restaurant and going home to serve it. Everybody is hungry so I need to be quickly back #p #xpb
17	2016-08-26 20:47:34	2016-08-26 20:15:00	1	We have found lost ball in neighbors garden and because son is tired we are going upstairs to complete his Lego present for birthday #p #xpb
18	2016-08-26 21:53:36	2016-08-26 21:45:00	1	Kids are brushing the teeths and they are almost ready to go sleep. We need to then prepare stuff for tomorrow trip to river #p #xpb
19	2016-08-26 22:49:12	2016-08-26 22:30:00	1	Grill is clean and dishwasher is cleaning the rest of the dish. Kids are sleeping already and we are discussing names of neighbors #p #xpb
20	2016-08-26 23:16:40	2016-08-26 23:15:00	-1	I am almost sleeping with open eyes. My wife felt a sleep few minutes ago and I don't want to study or do anything today #n #xpb
21	2016-08-27 00:11:59	2016-08-26 23:59:59	-1	Watching again promo about @Garmin Fenix Chronos and wondering how much it is here in Swiss. Expecting price one to one or higher #n #xpb
1	2016-08-27 09:29:50	2016-08-27 09:00:00	1	Everything is ready for trip to the river. I just need to take a shower and dress up. And then we can take everything to car and go #p #xpb
2	2016-08-27 10:50:41	2016-08-27 10:30:00	-1	We have arrived to the river. During unpacking one of the bag broke up to the water so my wife is pissed off. This would be horror #n #xpb
3	2016-08-27 11:18:13	2016-08-27 11:15:00	1	She is calming down because friends arrived and they will help us to build schalter and make our life much more easy #p #xpb
4	2016-08-27 12:02:14	2016-08-27 12:00:00	1	Finally sitting and enjoying moment of relax with friends and taking about Thai and Chinese food and our holidays #p #xpb
5	2016-08-27 13:49:53	2016-08-27 13:30:00	1	We had magnificent walk through the river against current with kids on the swimming wheels and matraces. We have enjoyed #p #xpb
6	2016-08-27 14:21:13	2016-08-27 14:15:00	1	Enjoying wine and food in the middle of the river and watching kids who build dam from the stones and having good Saturday #p #xpb
7	2016-08-27 15:28:57	2016-08-27 15:00:00	1	We are grilling cheese and meat. Meanwhile women returned back to us just about the time. Cheese is ready and meat will be soon #p #xpb
8	2016-08-27 16:06:37	2016-08-27 15:45:00	1	Arrived friend on the bike and we are finishing grill and I have tasty beef steak with garlic butter and without bread #p #xpb
9	2016-08-27 16:34:32	2016-08-27 16:30:00	1	Discussion tend to go interesting direction about emigrants and another actual problems and meanwhile I am getting cold in water #p #xpb
10	2016-08-27 17:20:13	2016-08-27 17:15:00	1	Listening friend talking about Georgia and then about common things like family issues. It's really hot now sun is really burning #p #xpb
11	2016-08-27 18:03:29	2016-08-27 18:00:00	-1	Two assholes came close and smoking here marihuana. It's terrible smell and it's unpleasant. I am thinking to tell them go away #n #xpb
12	2016-08-27 19:18:41	2016-08-27 18:45:00	1	We are collecting stuff and moving it back to the cars. It's worst part which makes me sweat, but sun is over and we are going home #p #xpb
13	2016-08-27 20:16:43	2016-08-27 20:15:00	1	We are back. We need to order stuff which have been used in the trip to the river. Which is clean up grill and order swimsuits #p #xpb
14	2016-08-27 21:01:39	2016-08-27 21:00:00	1	Building @LEGO_Group Star Wars with son and daughter and having lot of fun with splitting the activities and cooperation #p #xpb
15	2016-08-27 21:58:02	2016-08-27 21:45:00	1	Kids were little bit fighting during the @LEGO_Group building so they went sleep, because they were tired and I am finishing step #p #xpb
16	2016-08-27 22:30:44	2016-08-27 22:30:00	1	Finally I had time to prepare some dinner for me. I have two delicious sandwiches and I can find something which I will watch. #p #xpb
17	2016-08-28 00:02:03	2016-08-27 23:59:59	-1	I forgot to tweet lot of tweets today. I need to extract data and do the statistics about how worse I am than previous experiment #n #xpb
1	2016-08-28 09:23:25	2016-08-28 09:00:00	-1	I haven't realized how difficult would be building X Wing Fighter from @LEGO_Group Star Wars. And how annoying is built four wings #n #xpb
2	2016-08-28 10:02:09	2016-08-28 09:45:00	1	We had breakfast and currently are going to register on the local kids run. They will measure them on 80 meters who is faster #p #xpb
3	2016-08-28 11:04:27	2016-08-28 10:30:00	1	Waiting for sons run. It was warm up last fifteen minutes and right now we are waiting for fist group run #p #xpb
4	2016-08-28 11:32:53	2016-08-28 11:15:00	1	Daughter is warming up and she is dorable when she is exercising and running over to get ready for her run in next half an hour #p #xpb
5	2016-08-28 12:11:15	2016-08-28 12:00:00	1	Daughter was running as well and currently kids are climbing on the playground and we are relaxing in the shadow and watch them #p #xpb
6	2016-08-28 12:49:03	2016-08-28 12:45:00	1	Having picknick in the shadow and eating grilled pork with French fries. Kids are having hot dogs and everybody is happy #p #xpb
7	2016-08-28 13:32:23	2016-08-28 13:30:00	1	Son is running next semifinal run. So I am going to wait for him in finish and make video of his run to record his achievement #p #xpb
8	2016-08-28 14:31:32	2016-08-28 14:15:00	1	Run is over. Son was seventh so he didn't qualified to the final. But it was good race. Next time the kids know they need to train #p #xpb
9	2016-08-28 15:15:34	2016-08-28 15:00:00	-1	Back at home, tired from the heat and finalizing @LEGO_Group Star Wars. Last to parts of the second wind and then we are finished #n #xpb
10	2016-08-28 15:58:40	2016-08-28 15:45:00	1	Star Wars rocket is finished and I am relaxing with different online newspapers next to my wife in the bed. Kids are playing #p #xpb
11	2016-08-28 17:45:20	2016-08-28 17:15:00	-1	Cleaning the stuff in the flat. My wife somehow get mad about the things around that it has to be organized so we are working on it #n #xpb
12	2016-08-28 18:42:59	2016-08-28 18:00:00	1	Everything is ordered and we are OK again. All of us. Maya went to swimm for moment into the neighbors basin and we will have dinner #p #xpb
13	2016-08-28 19:01:58	2016-08-28 18:45:00	1	We had good time with son throw and catch tenis ball from hollow to the kitchen and back. Lot of laughing and funny situations #p #xpb
14	2016-08-28 19:30:44	2016-08-28 19:30:00	1	Building up again @LEGO_Group City police truck which was disassembled because of taking it from Czech Republic to Swiss #p #xpb
15	2016-08-28 20:32:10	2016-08-28 20:15:00	1	During the dinner we had discussion about school bag for daughter because my wife found really good ones and daughter chosen one #p #xpb
16	2016-08-28 21:02:43	2016-08-28 21:00:00	1	Watching #suits and relaxing after kids went sleep. And wondering how to disassemble broken @Porsche #LaCie to be able read data #p #xpb
17	2016-08-28 22:16:54	2016-08-28 21:45:00	-1	Having lot of discussion on the Twitter with people who I watch and recording blood pressure into S health it has bad progress #n #xpb
18	2016-08-28 23:14:01	2016-08-28 22:30:00	1	I did first week in @edXOnline course Introduction to Apache Spark successfully and following with second one #p #xpb
19	2016-08-29 00:45:14	2016-08-28 23:59:59	-1	I am really good at forgetting tweet sentiment which is perfect because I ruin my experiment. I need to get better for next days #n #xpb
1	2016-08-29 07:43:31	2016-08-29 07:30:00	1	Son joined us in the bed when my wife brought him. He was completely wrapped up into his blanket to keep him warm what he likes #p #xpb
2	2016-08-29 08:30:10	2016-08-29 08:15:00	1	Today morning started with rain what is pleasant change compare to previous two weeks. It's raining just little and make fresh air #p #xpb
3	2016-08-29 10:09:41	2016-08-29 09:45:00	-1	We have a passionate discussion about booking hours during the go life weekend and it was put under the carpet, so bad approach #n #xpb
4	2016-08-29 10:43:01	2016-08-29 10:30:00	1	I have done finance consolidation about new floor and some savings which my parents asked for to be prepare to borrow them money #p #xpb
5	2016-08-29 11:16:37	2016-08-29 11:15:00	-1	I am somehow slow today. Maybe it's Monday, maybe it's weather. I want to sleep instead of working. But I need to finish something #n #xpb
6	2016-08-29 12:01:07	2016-08-29 12:00:00	1	Back from the lunch. I feel better and I can work now. It will be short day today I hope. Or I will see how it works with tasks #p #xpb
7	2016-08-29 13:18:06	2016-08-29 12:45:00	1	Finalizing big analysis which result is turned already into tasks. I just need to retest code change and then I can delegate it #p #xpb
8	2016-08-29 13:57:32	2016-08-29 13:30:00	1	Giving up together my training objectives as suggestion for Wednesday meeting with my line manager and it's pretty impressive list #p #xpb
9	2016-08-29 14:55:07	2016-08-29 14:15:00	-1	Having discussion about hot topics which led to spoiled child behavior of one of my college, but we calmed him down and proceed #n #xpb
10	2016-08-29 15:36:38	2016-08-29 15:00:00	1	Meeting is over and new passionate discussions are around so more thrill is there in open space. And @fitbit released new trackers #p #xpb
11	2016-08-29 15:57:56	2016-08-29 15:45:00	-1	@fitbit is there some reason why one of your newest fitness trackers #Charge2 is not swimm proof as well as the #Flex2? #n #xpb
12	2016-08-29 16:33:02	2016-08-29 16:30:00	1	Study and certification list sent to my line manager. It's pretty ambitious, but lot of new stuff which I want to learn #p #xpb
13	2016-08-29 17:44:20	2016-08-29 17:15:00	1	Finalizing of tests of replaceable logging and monitoring code and prepare it for further delegation. When I finish I will leave #p #xpb
14	2016-08-29 18:00:16	2016-08-29 18:00:00	-1	Test of the code of logging and monitoring is not working properly so I need to find a way and fix it to make it final version #n #xpb
15	2016-08-29 18:52:13	2016-08-29 18:45:00	1	Walking home from train station and looking forward to the kids and my wife. And wondering what good can be for the dinner #p #xpb
16	2016-08-29 19:31:20	2016-08-29 19:30:00	1	Kids are having pasta with beef for dinner after we managed the shower. Daugher like pasta and son is speechless when he is eating #p #xpb
17	2016-08-29 20:30:11	2016-08-29 20:15:00	-1	I need to say it wasn't good combination today lunch: cevabcici, tzatziki, ratatouille and potatoes salad. It was tour de Europe #n #xpb
18	2016-08-29 21:04:55	2016-08-29 21:00:00	1	Really good episode #ADost on @streamCZ. @Bubbleology_CZ is buried by it's own arrogant management. Good work @JanTuna and team! #p #xpb
19	2016-08-29 21:49:25	2016-08-29 21:45:00	1	Watching one of the episodes of #Bones which has really interesting plot. It's about jewelry thieves and as second about ghosts #p #xpb
20	2016-08-29 22:31:49	2016-08-29 22:30:00	1	@Air_Bank payment sticker active and all the cards and stickers renamed with beautiful names which would be fun to use with support #p #xpb
21	2016-08-29 23:49:21	2016-08-29 23:15:00	1	Improving the second PhD publication and almost forgot to share another sentiment tweet. I am trying to be better with keep the pace #p #xpb
22	2016-08-30 00:22:51	2016-08-29 23:59:59	1	Searching for hex stickers on internet. My MacBook should be ready soon so I need to make it personal and express my self #p #xpb
1	2016-08-30 07:41:37	2016-08-30 07:30:00	-1	Today blood pressure is higher again because I have forgot to take the pills with me to the work. It's bad, but I have it today #n #xpb
2	2016-08-30 08:20:05	2016-08-30 08:15:00	-1	@FitbitSupport thank you for answer, but still if I want heart rate monitor and don't wanna take it off every time before swimming? #n #xpb
3	2016-08-30 09:23:26	2016-08-30 09:00:00	-1	Daily status is over. Few small surprises arise, but nothing so much special. I need to fix one task which I misunderstood #n #xpb
4	2016-08-30 10:01:29	2016-08-30 09:45:00	-1	Data warehouse story of today. Chief modeler has stupid idea to make core model more attractive to the end users than access model #n #xpb
5	2016-08-30 10:32:45	2016-08-30 10:30:00	1	Problem with missing data in main table compare to journal table has been solved quickly. The main table has filter, but journal not #p #xpb
6	2016-08-30 11:28:15	2016-08-30 11:15:00	-1	Simple topic about log copy from source system to target only as backup is going to complex and big deal with many parties involved #n #xpb
7	2016-08-30 12:29:07	2016-08-30 12:00:00	1	After the lunch sitting on the terrace and enjoying piece of moment with occasional discussion of painful topics what a time #p #xpb
8	2016-08-30 13:39:47	2016-08-30 13:30:00	-1	I am finally specifying naming convention for some missing parts which are clear, but some people are unable to use common sense #n #xpb
9	2016-08-30 14:21:19	2016-08-30 14:15:00	-1	And I can continue with my own work again. This discussions exhaust me and then I need to find willingness to return to my work #n #xpb
10	2016-08-30 15:17:40	2016-08-30 15:00:00	1	Testing task is running and I can follow up with the third task today. It's good, because I need to leave in one hour #p #xpb
11	2016-08-30 15:51:43	2016-08-30 15:45:00	1	Studying #rstats possibility to run within @Teradata database and making notes and code backup into @github for further usage #p #xpb
12	2016-08-30 16:37:50	2016-08-30 16:30:00	-1	Waiting for the train to doctor not at home today. I have planed check appointment. Current blood pressure medication doesn't work #n #xpb
13	2016-08-30 17:15:29	2016-08-30 17:15:00	-1	Based in the blood pressure measurement my doctor decided to gave me four times stronger pills. I hope it works this time #n #xpb
14	2016-08-30 18:22:02	2016-08-30 18:00:00	1	The pills are ordered in the pharmacy for tomorrow morning pick up and we are going with kids to @Starbucks to have some good drink #p #xpb
15	2016-08-30 18:52:55	2016-08-30 18:45:00	1	Looking at the perfect and lightweight kids school backpacks which they need to ask Santa for. Daugher this year and son next year. #p #xpb
16	2016-08-30 19:46:02	2016-08-30 19:30:00	1	Sitting on the balcony and drinking rum with my beautiful wife and waiting for response from friends if they came over #p #xpb
17	2016-08-30 20:19:39	2016-08-30 20:15:00	1	Discover @TchiboCZ offers for kids where my wife is ordering clothes for them for whole autumn and winter season #p #xpb
18	2016-08-30 21:57:08	2016-08-30 21:45:00	1	Playing the game on the mobile phone and relaxing in the bed. Kids are watching story tale because they have holidays tomorrow #p #xpb
19	2016-08-30 22:47:02	2016-08-30 22:30:00	1	Kids are sleeping already and my wife as well. She went sleep really early today so I can continue study or work on my publication #p #xpb
20	2016-08-30 23:34:43	2016-08-30 23:15:00	-1	Relaxing and still cannot push my self to work on something. Sometimes distant PhD study is difficult especially when I am tired #n #xpb
21	2016-08-31 00:29:32	2016-08-30 23:59:59	1	#Apple should implement user sleeping detection. My wife just fall a sleep with lighting display. For her it's a middle of the night #p #xpb
1	2016-08-31 07:54:34	2016-08-31 07:30:00	1	Today have kids holidays so I am working up into silent flat and having it completely for my self which maybe makes me faster #p #xpb
2	2016-08-31 08:32:27	2016-08-31 08:15:00	1	I just arrived to work with bought baguette for breakfast. And after the breakfast we will have daily status meeting. #p #xpb
3	2016-08-31 09:22:34	2016-08-31 09:00:00	1	Daily status is over. I have expected big fight about naming convention which has been defined additionally yesterday, but nothing #p #xpb
4	2016-08-31 10:12:07	2016-08-31 09:45:00	1	Having fun with yesterday naming convention. College redefined task from the first possible option to second, just to have last word #p #xpb
5	2016-08-31 10:53:04	2016-08-31 10:30:00	1	Signed up for pizza. It would be pretty good lunch. And then I need to run to the meeting with my line manager about objectives #p #xpb
6	2016-08-31 11:34:15	2016-08-31 11:15:00	1	I have printed out sign up forms for Czech school in Zurich for my kids and almost going to have pizza for lunch. #p #xpb
7	2016-08-31 12:18:07	2016-08-31 12:00:00	1	Lunch was pretty awesome and good combination pizza with fresh salad. And right now I am already in the tram to the company office #p #xpb
8	2016-08-31 13:38:27	2016-08-31 13:30:00	1	I have missed one tweet during meeting with my line manager, but it was nice talk and I got a lot of important information #p #xpb
9	2016-08-31 15:07:12	2016-08-31 15:00:00	-1	After I returned to customer office there was high demand on me with many questions and ETL design discussion and I am overwhelmed #n #xpb
10	2016-08-31 15:54:13	2016-08-31 15:45:00	-1	I am not feeling very well. I am somehow tired and feeling weird. Maybe its given by new blood pressure pills maybe not I don't know #n #xpb
11	2016-08-31 16:30:49	2016-08-31 16:30:00	1	After calm down all the tasks running around and organize new requirements or fixes I am feeling better and not overwhelmed anymore #p #xpb
12	2016-08-31 17:32:40	2016-08-31 17:15:00	1	Leaving the work and looking forward for family pick up. They will have lot of excitement kids have been first time in Czech school #p #xpb
13	2016-08-31 18:28:23	2016-08-31 18:00:00	-1	We are back at home. Kids have been terrible with their behavior so they will get dinner, shower and they will go sleep soon #n #xpb
14	2016-08-31 19:25:33	2016-08-31 18:45:00	1	Because kids were terrible they can read books in their rooms instead of watching story tale on the computer #p #xpb
15	2016-08-31 19:53:00	2016-08-31 19:30:00	1	After magnificent risotto from my wife we are watching movie with Liam Neeson. It looks good, raw thrilled movie #p #xpb
16	2016-08-31 20:24:27	2016-08-31 20:15:00	-1	The movie is real thriller full of blood and violence. And it's really good done. Kids are sleeping and we can pieceful watch it #n #xpb
17	2016-08-31 21:36:05	2016-08-31 21:00:00	-1	Movie was enough I need to watch currently something more funny and fresh this was creepy and dark too much with unfinished end #n #xpb
18	2016-08-31 22:25:37	2016-08-31 21:45:00	1	Studying Data Mining with Weka course and I really like this powerful data mining tool. I need to finish the course this time #p #xpb
19	2016-08-31 23:02:56	2016-08-31 22:30:00	1	Played for while motorcycle game on mobile and I can now return to study data mining. Let's get overwhelmed with first week #p #xpb
20	2016-09-01 00:13:36	2016-08-31 23:59:59	1	Last tweet and I can go sleep. I just checked my study on @edXOnline and till when I can pay for certificate. I still have one week #p #xpb
1	2016-09-01 07:51:05	2016-09-01 07:30:00	1	Blood pressure is better today. But I don't have any willingness to go to work. Maybe I need a break like holiday or weekend #p #xpb
2	2016-09-01 08:24:20	2016-09-01 08:15:00	1	I have caught later train today. It's not big deal I will be in the work on time to have regular daily status as usual #p #xpb
3	2016-09-01 09:47:04	2016-09-01 09:45:00	1	Several technical design discussions is running around in the open space. I am trying to accumulate ideas and keep it in big picture #p #xpb
4	2016-09-01 10:33:31	2016-09-01 10:30:00	1	Keeping up with team leader about technical details about those several topics disused in open space and follow up with ideas #p #xpb
5	2016-09-01 11:34:20	2016-09-01 11:15:00	-1	I have done @BerlitzCorp German test and it was difficult and some questions have been weird. And that's corresponds what level I am #n #xpb
6	2016-09-01 12:30:06	2016-09-01 12:00:00	1	Returned back from lunch to my desk and I need to finish one more task this afternoon. Then I can leave and let the work behind #p #xpb
7	2016-09-01 13:16:23	2016-09-01 12:45:00	1	Meanwhile I am working on my tasks I have finished the test of college task. So far so good. I need to work harder #p #xpb
8	2016-09-01 13:32:47	2016-09-01 13:30:00	1	College finished one more task so he asked me about control of output and we adjusted UI to correct form and he can set it into test #p #xpb
9	2016-09-01 14:42:36	2016-09-01 14:15:00	1	I have consolidate few wrongly created tasks in issue tracking system and I can return to back to my work which is good for while #p #xpb
10	2016-09-01 15:33:43	2016-09-01 15:00:00	-1	Took a break wit friend and college and have chat about few disturbing topics which bothers us both. One of the topic pissed him off #n #xpb
11	2016-09-01 16:17:26	2016-09-01 15:45:00	-1	Consulting with friend group German lessons with possibility to be paid by company. Online offers are really expensive #n #xpb
12	2016-09-01 17:05:19	2016-09-01 16:30:00	-1	Trying to help college to solve one specific problem via functions reference and I cannot find any kind of solution for that #n #xpb
13	2016-09-01 17:24:49	2016-09-01 17:15:00	1	Testing the load of data after major change in the code. It's going with errors but step by step approaching to the success #p #xpb
14	2016-09-01 18:02:34	2016-09-01 18:00:00	-1	I bought bred for dinner and heading home. I have little headache and I hope the fresh air helps it dissappear for good #n #xpb
15	2016-09-01 19:20:57	2016-09-01 18:45:00	1	Kids were speaking in German first time during the dinner. And right now I am relaxing in the bed with my wife. #p #xpb
16	2016-09-01 20:16:29	2016-09-01 20:15:00	-1	Watching comedy movie which is weird and and a bit crazy And I will go sleep earlier today, because I feel tired after today in work #n #xpb
17	2016-09-01 21:20:33	2016-09-01 21:00:00	-1	Movie is over. It wasn't comedy at all it was sad movie. Kids are little bit scared by darkness on the hallway so light is on #n #xpb
18	2016-09-01 22:13:14	2016-09-01 21:45:00	1	Watching another episode of #suits. Then we need to little bit clean up our kitchen and take out the trash. Kids sleeping #p #xpb
19	2016-09-01 22:39:51	2016-09-01 22:30:00	-1	Feeling little bit bad. Tired and feeling neck and little bit head. I am rather measuring heart pressure and it's high #n #xpb
20	2016-09-01 23:46:23	2016-09-01 23:15:00	1	I feel much better because temperature outside is dropping. And currently investigate @PlayOsmo for my kids as Christmas present #p #xpb
21	2016-09-02 00:55:54	2016-09-01 23:59:59	1	I have finished and sent update of my CV to my boss and looked over some profiles on @LinkedIn and right now I can go sleep #p #xpb
1	2016-09-02 07:38:05	2016-09-02 07:30:00	1	Son is celebrating five years today so he woke up early and he was interested what he gets. Daugher brought him big box of Lego #p #xpb
2	2016-09-02 08:44:19	2016-09-02 08:15:00	1	Today journey to the work was good. And I had delicious breakfast, so let's have daily status meeting and I can work and leave early #p #xpb
3	2016-09-02 09:53:15	2016-09-02 09:45:00	-1	Debugging yesterday's task which was running but not loading any data. Problem looks like it doesn't have corresponding privileges #n #xpb
4	2016-09-02 10:42:48	2016-09-02 10:30:00	1	Problem was found thanks to college who helped me debug it. We have also found several other problems with server which he reported #p #xpb
5	2016-09-02 12:40:10	2016-09-02 12:00:00	1	I am back at my desk and I can retest the load once again with delta setup and then I can close it and move to other task #p #xpb
6	2016-09-02 13:17:02	2016-09-02 12:45:00	1	Having silent discussion with my team leader about personal information and project changes. I am getting inside information #p #xpb
7	2016-09-02 13:57:55	2016-09-02 13:30:00	1	Test of delta load is done and I can close task and follow up with the second for today. I need to be quick to finish earlier #p #xpb
8	2016-09-02 14:49:01	2016-09-02 14:15:00	1	Another two tasks are better specified for further assignment to some of my college and can take a look at another task in queue #p #xpb
9	2016-09-02 15:18:27	2016-09-02 15:00:00	1	I have really good feeling that we are heading to go life with core load implementation and we are starting to discuss minor issues #p #xpb
10	2016-09-02 16:12:09	2016-09-02 15:45:00	1	Leaving work for this week and return on Monday again. And going to have sons birthday party with family and friends #p #xpb
11	2016-09-02 16:30:51	2016-09-02 16:30:00	1	I just arrived home. Kids want to build up Lego City which son obtained in the morning so I will slowly start with them #p #xpb
12	2016-09-02 17:39:36	2016-09-02 17:15:00	1	Meat is marinated and ready for grill and we are waiting for friends. Before they arrive we continue with building Lego City #p #xpb
13	2016-09-02 18:50:35	2016-09-02 18:45:00	1	Grilling meat and sitting with friends on the balcony and having conversation about funny situations which happened to the friends #p #xpb
14	2016-09-02 19:32:01	2016-09-02 19:30:00	1	Talking about tomorrow bring and hold and looking forward for it. It would be lot of action and I hope we will find some interesting #p #xpb
15	2016-09-02 20:17:37	2016-09-02 20:15:00	1	Planning firework when it will be little bit darker. And I am excited to tell it to kids. It would be lot of fun #p #xpb
16	2016-09-02 21:03:18	2016-09-02 21:00:00	1	Preparing for firework. Kids want to go right now and everybody are prepared and we can go any time. It would be lot of fun #p #xpb
17	2016-09-02 22:37:02	2016-09-02 22:30:00	1	Laying already in the bed. It was exhausting day especially for my wife. She prepared everything for our guests and it was perfect #p #xpb
18	2016-09-02 23:33:24	2016-09-02 23:15:00	1	I am going to take a shower, but before I read comments to riddle on @LinkedIn which someone gave there today in the morning #p #xpb
19	2016-09-03 00:00:59	2016-09-02 23:59:59	1	I just finished sons @LEGO_Group City tram to make him happy tomorrow morning. It is little boring for him to build same model twice #p #xpb
1	2016-09-03 07:35:02	2016-09-03 07:30:00	1	We started on the bring and hold and have trunk of the car from one third full. It will be lot of fun and lot of running #p #xpb
2	2016-09-03 08:30:02	2016-09-03 08:15:00	1	We have first few catches of books, toys and games for kids. It's starts to be little bit adrenaline contest with other #p #xpb
3	2016-09-03 09:08:49	2016-09-03 09:00:00	-1	It starts to be curious and chaotic around. Kids are little bit nervous and lost. We need to carry about them and hold their hand #n #xpb
4	2016-09-03 09:55:00	2016-09-03 09:45:00	1	Son is sitting in the car and daughter is with friends and we are walking around and looking for something interesting #p #xpb
5	2016-09-03 10:31:25	2016-09-03 10:30:00	1	Both kids are sitting in the car with open windows and happy with their toys which they acquired. Half of the trunk is full #p #xpb
6	2016-09-03 11:18:17	2016-09-03 11:15:00	1	Son is little bit overheated and he needs to go out from car to make him calm. When he was out he found doctor and mechanic case #p #xpb
7	2016-09-03 12:46:44	2016-09-03 12:45:00	1	After the lunch and little bit rest we are going to take a look on the stuff which remains and then going finally home #p #xpb
8	2016-09-03 14:42:04	2016-09-03 14:15:00	1	We are back at home. Tired but satisfied. Son got at least ten @NerfNation guns and daughter some dolls and costumes #p #xpb
9	2016-09-03 16:31:02	2016-09-03 16:30:00	1	Kids are bringing more and more guns to clean and it's funny to clean them and test them. Some of the @NerfNation are magnificent #p #xpb
10	2016-09-03 17:52:49	2016-09-03 17:15:00	1	We have arsenal circa thirty guns and amazing number of different types of bullets. I suppose we can establish @NerfNation community #p #xpb
11	2016-09-03 19:08:45	2016-09-03 18:45:00	1	We have tested water gun and right now we are calling to grandmother over @Skype. They want to wish happy birthday to Son #p #xpb
12	2016-09-03 19:42:23	2016-09-03 19:30:00	1	We had Skype with my parents and currently have Skype call with my wife parents. Both parents wished happy birthday to our son #p #xpb
13	2016-09-03 20:46:38	2016-09-03 20:15:00	1	Kids shower is done and son is right now building Lego City and daughter of going to watch Barbie story for good nicht #p #xpb
14	2016-09-03 21:25:47	2016-09-03 21:00:00	1	With garlic soup we are finally sitting in the bed and searching for some movie for tonight. And discussing family news #p #xpb
15	2016-09-03 22:05:45	2016-09-03 21:45:00	1	Watching Dirty Grandpa movie and it's nice comedy like written for tonight. It was long day today, kids are ready to sleep #p #xpb
16	2016-09-03 22:34:44	2016-09-03 22:30:00	1	Movie is better than I expected Robert De Niro is excellent and we finally really relaxing. Kids went sleep half an hour ago #p #xpb
17	2016-09-03 23:38:52	2016-09-03 23:15:00	-1	I am finishing movie alone, my wife sleeps already. It's long and doesn't need to be. It should be twenty minutes shorter #n #xpb
18	2016-09-04 00:21:11	2016-09-03 23:59:59	1	Discovering the opportunities to connect with more people on LinkedIn and I am almost ready to go sleep. So, this was my last tweet #p #xpb
1	2016-09-04 09:40:17	2016-09-04 09:00:00	1	Son woke me up with sentence: woke up daddy we are going to build Lego! So nice and dorable. I have a another nice morning #p #xpb
2	2016-09-04 11:16:07	2016-09-04 11:15:00	1	After the breakfast son is fist testing #Nerf pistols and he takes every functional to his room with words we are keeping it #p #xpb
3	2016-09-04 12:13:36	2016-09-04 12:00:00	1	The kids have enough of building and they are taking a break. Funny is that daugher made from @IKEA orange egg chair her dress room #p #xpb
4	2016-09-04 13:25:30	2016-09-04 12:45:00	1	Kids are watching movie and my wife is preparing lunch. They have been tired by building Lego City and they need a longer break #p #xpb
5	2016-09-04 13:53:38	2016-09-04 13:30:00	1	And we are finally watching Fifty shades of Gray together in the bed and having lunch. And having Saturday afternoon relax #p #xpb
6	2016-09-04 14:26:26	2016-09-04 14:15:00	1	Thinking about to take something sweet like cake which is in the fridge or more eat because I am still hungry after lunch. #p #xpb
7	2016-09-04 15:08:00	2016-09-04 15:00:00	1	Kids were drifted by idea to eat cake and have kids champagne. They are playing alone meanwhile we are eating our cake #p #xpb
8	2016-09-04 15:47:55	2016-09-04 15:45:00	1	Son needs help with Lego and I want to finish movie. He will need to wait because he can build some simple parts by his own #p #xpb
9	2016-09-04 17:06:07	2016-09-04 16:30:00	1	I build another two cars from Lego and the friendly fighting with my son. Right now I will download some more movies for tonight #p #xpb
10	2016-09-04 18:14:55	2016-09-04 18:00:00	-1	When the kids spill the kids champagne on the carpet they got yelling from my wife. Then they have clean that up #n #xpb
11	2016-09-04 18:46:43	2016-09-04 18:45:00	1	Dinner is preparing and we can watch another movie before kids will eat and take a shower. It's raining so nothing else to do #p #xpb
12	2016-09-04 19:53:26	2016-09-04 19:30:00	1	It's Sunday afternoon traffic. Kids are eating dinner, taking a shower or brush teeths. On me is to choose which #Nerf we keep #p #xpb
13	2016-09-04 20:16:35	2016-09-04 20:15:00	1	Continue to watching Midnight Special after kids are in the bed already. I can relax before I will continue with some study #p #xpb
14	2016-09-04 21:04:24	2016-09-04 21:00:00	-1	Laying in bed and watching movie. I do not like the Sunday nights, but they aren't so much worse as any other night during the week #n #xpb
15	2016-09-04 21:51:17	2016-09-04 21:45:00	1	Movie is over and I can continue describe data in publication prepared for @GigaScience. It's after first draft revision #p #xpb
16	2016-09-04 22:42:37	2016-09-04 22:30:00	1	Drawing some pictures for PhD publication in @gliffy. I like this online application which I use consultancy and also personal work #p #xpb
17	2016-09-04 23:23:08	2016-09-04 23:15:00	1	Improving the publication and putting pictures from @gliffy into it to make it simply understandable and explain some circumstances #p #xpb
18	2016-09-05 00:01:39	2016-09-04 23:59:59	1	Finishing with one more chapter written into publication and increased number of pages to seven without column formatting #p #xpb
1	2016-09-05 07:54:13	2016-09-05 07:30:00	-1	It's maybe Monday morning, but I have again high blood pressure. It's not so much but closer to original values than regular one #n #xpb
2	2016-09-05 08:18:12	2016-09-05 08:15:00	-1	Asshole in the bus splash me out from the puddle on the street. My pants are almost completely wet, but it let dry in the office #n #xpb
3	2016-09-05 09:34:34	2016-09-05 09:00:00	-1	The new mapping designer refused to come into project because of personal animosity. But he looks in CV anyway like not a nice guy #n #xpb
4	2016-09-05 10:14:01	2016-09-05 09:45:00	1	I have big task today in my list and I need to prepare presentation about technicality for other guys to introduce them into problem #p #xpb
5	2016-09-05 11:02:14	2016-09-05 10:30:00	1	College done really good performance analysis and also found and suggested solutions. It would be delegated to model team #p #xpb
6	2016-09-05 12:12:28	2016-09-05 12:00:00	1	Returned from lunch and looking what happened during the time I wasn't here. And want to follow up with my big task in the queue #p #xpb
7	2016-09-05 13:40:12	2016-09-05 13:30:00	1	Working on funny delta detection presentation with tangerine with cover as full load and without as showing delta loads #p #xpb
8	2016-09-05 14:17:59	2016-09-05 14:15:00	-1	Today I am somehow lazy and I cannot push my self to some reasonable work. It's given by ugly weather where is cloudy or raining #n #xpb
9	2016-09-05 15:15:42	2016-09-05 15:00:00	-1	Looking at @coursera Natural Language Processing course and I cannot get in. Website of course is rejecting to show me the content #n #xpb
10	2016-09-05 15:54:28	2016-09-05 15:45:00	-1	Have a little conversation with college about updating the status of issue tracking system. It would be nice to have proper overview #n #xpb
11	2016-09-05 16:41:23	2016-09-05 16:30:00	1	Achieved issue number five thousands in issue tracking system so make it pizza order issue for every Wednesday when is pizza day #p #xpb
12	2016-09-05 17:17:44	2016-09-05 17:15:00	1	Showed the presentation with tangerine to several colleges and they have it as good and funny. What a pleasure to make such things #p #xpb
13	2016-09-05 18:01:32	2016-09-05 18:00:00	-1	Found former college on LinkedIn working in known company as head of data and feeling weird Either he grown up or kiss someone's ass #n #xpb
14	2016-09-05 19:02:58	2016-09-05 18:45:00	1	Watching the movie Colonia and eating delicious dinner made my wife. After whole and stressful day we can relax for a while #p #xpb
15	2016-09-05 19:31:58	2016-09-05 19:30:00	-1	The movie is based on true story and it's about ugly part of Chile history when Pinochet was ruling the country #n #xpb
16	2016-09-05 20:16:03	2016-09-05 20:15:00	1	Kids are ready to go sleep, just brush a teeth and they can go. Then we can finish the movie and maybe get sleep earlier #p #xpb
17	2016-09-05 21:47:36	2016-09-05 21:45:00	1	Watching #ADost about strawberries and then episode about beer drafting. My wife is going to sleep so I can continue with PhD #p #xpb
18	2016-09-05 22:57:00	2016-09-05 22:30:00	-1	I have finished pissed off email about covering floors in our own flat by company which is totally irresponsible and irrelevant #n #xpb
19	2016-09-05 23:15:36	2016-09-05 23:15:00	-1	Reading news and relaxing till the last tweet of the day. I don't have so much willingness to work on publication today. #n #xpb
20	2016-09-06 00:00:35	2016-09-05 23:59:59	1	It's finally end of the day and I can go sleep. I need to study during tomorrow to finish Spark course and also follow up with Weka #p #xpb
1	2016-09-06 07:31:30	2016-09-06 07:30:00	1	Son was trying to convince me that due to big coughing he cannot go to kindergarten. I told him he is going and we both laughed #p #xpb
2	2016-09-06 08:16:42	2016-09-06 08:15:00	1	I am lucky today again I caught train which was late again same as yesterday. Tomorrow I need to be faster, but today is good day #p #xpb
3	2016-09-06 09:13:43	2016-09-06 09:00:00	-1	I have prepared snack for colleuges and right now I am going to work on my expenses charged to company. It's annoying but necessary #n #xpb
4	2016-09-06 09:46:11	2016-09-06 09:45:00	-1	Preparing expenses and solving the work in parallel. I need to finish one of the tasks first today be able focus on another #n #xpb
5	2016-09-06 10:44:53	2016-09-06 10:30:00	1	Expenses are done and I also sent email to guy who will do technical revision of floor finalization next month #p #xpb
6	2016-09-06 11:17:34	2016-09-06 11:15:00	1	We have lot of fun with pizza order issue with internal number five thousands. Some colleges will work on it whole day #p #xpb
7	2016-09-06 12:05:02	2016-09-06 12:00:00	1	After return from lunch I can work on the biggest task I have in my queue and go home earlier to stop by in the office #p #xpb
8	2016-09-06 12:59:09	2016-09-06 12:45:00	1	Floor company responded with time for handover of finished floor and I have resent it to revision technic who will check it for us #p #xpb
9	2016-09-06 14:43:13	2016-09-06 14:15:00	1	Coordinating bachelor student about his work and planning the meeting with my PhD supervisor when he is back from conference #p #xpb
10	2016-09-06 15:25:41	2016-09-06 15:00:00	-1	Configuration o the first test is done lets do the test and then describe what was the configuration and result then I can take next #n #xpb
11	2016-09-06 16:48:46	2016-09-06 16:30:00	-1	Implementation is not correct yet. We need to debug and fix the issues, but first at all we need to populate input parameters #n #xpb
12	2016-09-06 17:37:19	2016-09-06 17:15:00	-1	I left the work with heavy head full of one problem design discussions with colleagues and unsolved which is always terrible #n #xpb
13	2016-09-06 18:19:45	2016-09-06 18:00:00	1	Going home from train station and enjoying the afternoon autumn sun and fresh wind which makes perfect late summer from today #p #xpb
14	2016-09-06 19:18:49	2016-09-06 18:45:00	1	Kids are eating dinner after took shower and my wife is preparing for parents evening to listen news from school director #p #xpb
15	2016-09-06 19:50:23	2016-09-06 19:30:00	1	We had lot of fun with kids when they caught my legs and I was walking with them like shoes and ordered stuff from table to fridge #p #xpb
16	2016-09-06 20:52:24	2016-09-06 20:15:00	1	Kids are in the beds. And I am watching some stories at @streamCZ and waiting till my wife return from parents evening #p #xpb
17	2016-09-06 21:07:31	2016-09-06 21:00:00	1	Downloading Jason Bourne movie and waiting for my wife who is cooking the risotto for her dinner after she returned ok from meeting #p #xpb
18	2016-09-06 22:00:28	2016-09-06 21:45:00	1	Watching the movie and relaxing in the bed with my wife. Today I need to finish some plots into publication and go sleep early #p #xpb
19	2016-09-06 23:05:42	2016-09-06 22:30:00	1	It's almost heading to the end. There is typical nice car chasing between Bourne and his biggest enemy, but he will be win I hope #p #xpb
20	2016-09-06 23:35:51	2016-09-06 23:15:00	1	Movie is over and I can work now especially when my wife is sleeping. I just wanted to download data from Twitter and process it #p #xpb
21	2016-09-07 00:06:19	2016-09-06 23:59:59	1	I am just wondering how to visualize data into publication and meanwhile looking for inspiration on various websites #p #xpb
1	2016-09-07 07:59:16	2016-09-07 07:30:00	1	Another funny morning. Son is complaining that girls from kindergarten are touching his t-shirt because he has hologram in front #p #xpb
2	2016-09-07 08:16:59	2016-09-07 08:15:00	1	I caught by chance the earliest train again today. Only with short run closely before train station. What a good day again #p #xpb
3	2016-09-07 09:13:12	2016-09-07 09:00:00	1	Excellent situation about delta load somebody run the prerequisites in wrong order and then the same data was processed again #p #xpb
4	2016-09-07 10:09:09	2016-09-07 09:45:00	1	I had good design discussions with my team leader about technical solution how to get prerequisites for delta load #p #xpb
5	2016-09-07 10:34:11	2016-09-07 10:30:00	1	Solution of the problem from the morning is going to be implemented. It would be my first hot fix in this project from go life #p #xpb
6	2016-09-07 11:15:36	2016-09-07 11:15:00	1	Implementing hot fix solution and dealing with challenging technical issues and problems so far good. Let's see if it works ok #p #xpb
7	2016-09-07 12:24:36	2016-09-07 12:00:00	-1	I need to push hot fix solution to the testing and then it could be deployed to production. What I hate is quick and dirty way #n #xpb
8	2016-09-07 13:22:59	2016-09-07 12:45:00	-1	So, the deployment about hot fix is going definitely quick and dirty out of all possible best practices way. So I gave my hands out #n #xpb
9	2016-09-07 13:47:01	2016-09-07 13:30:00	-1	Another ugly case. Filter of the ninety-six percent of the table will be most likely removed. It will take a week to load such table #n #xpb
10	2016-09-07 14:27:35	2016-09-07 14:15:00	1	I have almost finished Twitter corpus per day analysis and visualization with r and ggplot2. So I can follow up with other stats #p #xpb
11	2016-09-07 16:28:38	2016-09-07 15:45:00	1	Investigating issue what college introduced me to and wondering what's the problem around and I might find it #p #xpb
12	2016-09-07 16:59:44	2016-09-07 16:30:00	-1	Discussion is over. We have another problem with modeling and populating same tables by two different processes #n #xpb
13	2016-09-07 17:20:43	2016-09-07 17:15:00	-1	Sitting in the tram sweat like hell because I was running to caught it in four minutes from table in the office to doors #n #xpb
14	2016-09-07 18:03:59	2016-09-07 18:00:00	1	Shopping in the mall center stuff for kids into school. Normal pencils and folders. It's pleasant and calm afternoon so no stress #p #xpb
15	2016-09-07 19:10:06	2016-09-07 18:45:00	-1	Kids are tired so shower them was more or less fight. They are watching short story tale before dinner already, but I am tired #n #xpb
16	2016-09-07 19:39:01	2016-09-07 19:30:00	1	Watching Fifty shades of Black. Parody of Fifty shades of Gray. We will see how good it is. Maybe we will switch to something else #p #xpb
17	2016-09-07 20:18:57	2016-09-07 20:15:00	-1	Movie Fifty shades of Black is really shit so I am downloading something else and meanwhile playing ride on the motorcycle #n #xpb
18	2016-09-07 21:24:28	2016-09-07 21:00:00	-1	Second movie Lady in the Van was also nothing special what we want to spend the time with. So, I downloaded third movie, let's see #n #xpb
19	2016-09-07 21:48:38	2016-09-07 21:45:00	1	The Boss comedy looks better then two previous movies. This is finally good for relax in the bed and do nothing and work later #p #xpb
20	2016-09-07 22:35:25	2016-09-07 22:30:00	1	The movie is funny and good comedy. Kids are sleeping and they look like small angels. And my wife told me about success with sale #p #xpb
21	2016-09-07 23:16:35	2016-09-07 23:15:00	1	My line manager just responded on email about establish company @kaggle team and do some contests to improve data science skills #p #xpb
22	2016-09-08 00:22:16	2016-09-07 23:59:59	-1	I just tested @microscooters kickboard which we got for free last Saturday on bring and pick day and I stay with scooter black #n #xpb
1	2016-09-08 07:34:04	2016-09-08 07:30:00	1	Son is negotiating play time during short morning time to prepare for kindergarten. He can maybe make it but he needs to be quick #p #xpb
2	2016-09-08 08:21:46	2016-09-08 08:15:00	-1	Today I did not make it to catch regular time train so I am waiting for next one and I will be at work little bit tight #n #xpb
3	2016-09-08 09:37:23	2016-09-08 09:00:00	1	Status meeting and breakfast is over and I can continue work on my issues. Some of them needs to be described for others to delegate #p #xpb
4	2016-09-08 09:56:22	2016-09-08 09:45:00	1	Today I didn't forget to take blood pressure pill as I did it yesterday and I feel much better. I need to organize alarm #p #xpb
5	2016-09-08 10:26:19	2016-09-08 09:45:00	-1	It is really difficult to my own work and manage tons of small changes, analyze, describe them and delegate to developers #n #xpb
6	2016-09-08 10:53:45	2016-09-08 10:30:00	1	Finally solving the several main issues with the environment parameters which are necessary for correct function of many components #p #xpb
7	2016-09-08 12:22:14	2016-09-08 12:00:00	1	Looking at contractors web pages and laughing with other colleges because some of them look like from early eighties #p #xpb
8	2016-09-08 13:48:07	2016-09-08 13:30:00	1	Discuss over @Skype with my PhD supervisor about @GigaScience publication and doing the first draft review with many suggestions #p #xpb
9	2016-09-08 14:46:36	2016-09-08 14:15:00	1	We are close to finish conversation about publication. And following with additional topics which are not less interesting #p #xpb
10	2016-09-08 15:31:07	2016-09-08 15:00:00	-1	Call is over and I met colleagues who want to discuss with me the technicality about design topic as a joke for us. It wasn't funny #n #xpb
11	2016-09-08 15:50:02	2016-09-08 15:45:00	1	Continue with work and finalize several more tasks definition for college who is out of work for today to make him busy tomorrow #p #xpb
12	2016-09-08 16:44:31	2016-09-08 16:30:00	1	Closing the day and in next hour I will leave and relax for today. I will take son and we will choose which @NerfNation remain #p #xpb
13	2016-09-08 17:16:02	2016-09-08 17:15:00	1	I am tired today and looking forward to be home with the family I hope something delicious and homemade would be prepared for dinner #p #xpb
14	2016-09-08 18:09:04	2016-09-08 18:00:00	-1	I was trying to record terrible sounds made by car. It wasn't perfect, but I have it so I can send it to father in law for diagnosis #n #xpb
15	2016-09-08 19:26:54	2016-09-08 18:45:00	1	I was fighting with kids they will finish they dinners. They was trying to convince me they not. But they finish them eventually #p #xpb
16	2016-09-08 19:54:48	2016-09-08 19:30:00	-1	Trying to convert recorded audio to file format ready for noise remove, it's not such easy and I need to find there specific sound #n #xpb
17	2016-09-08 20:37:24	2016-09-08 20:15:00	-1	Going to play with car and check the front right wheel after I consulted it with my father in law. The car produces terrible sound #n #xpb
18	2016-09-08 21:36:59	2016-09-08 21:00:00	-1	I have found nothing. Wheel is keeping perfectly on the place and it's not moving in any direction so here is not an issue #n #xpb
19	2016-09-08 22:24:41	2016-09-08 21:45:00	1	Playing defense the tower game and meanwhile is calling friend to ask me about details why I want to order to car service #p #xpb
20	2016-09-08 23:04:24	2016-09-08 22:30:00	1	@Skype thanks, I got one most important, finish first this publication for magazine and then focus on the extension for conference #p #xpb
21	2016-09-09 00:10:15	2016-09-08 23:59:59	1	And with this tweet I am closing today and going sleep. Tomorrow is also the day. And it's Friday, so weekend in front of us #p #xpb
1	2016-09-09 07:33:47	2016-09-09 07:30:00	1	Everyone is in good mood today morning. Kids are waking up alone and with smile and we singing them and play a games with them #p #xpb
2	2016-09-09 08:17:03	2016-09-09 08:15:00	1	Almost with no hurry I caught my daily train. So I can buy something for breakfast and go to work to have a daily meeting #p #xpb
3	2016-09-09 09:06:39	2016-09-09 09:00:00	1	Meeting is over and I need to buy something delicious for breakfast and then not forget to take blood pressure pill #p #xpb
4	2016-09-09 10:21:00	2016-09-09 09:45:00	1	I have solved one misunderstanding about task definition. It was done based on wrong assumption and when I asked we clarified it #p #xpb
5	2016-09-09 11:03:20	2016-09-09 10:30:00	-1	Delegate more and more tasks abou whole ETL process improvements. It's becoming chaos so it has to be well defined and micro managed #n #xpb
6	2016-09-09 11:34:07	2016-09-09 11:15:00	-1	Some requirements needs more explanation because some notices from colleges about improvement are already in implementation #n #xpb
7	2016-09-09 12:15:56	2016-09-09 12:00:00	1	Lunch is over and I need to get back to the work. I had nice call with my wife about hedgehog which we have around our house #p #xpb
8	2016-09-09 13:13:56	2016-09-09 12:45:00	1	Got a picture from my wife about some message from company which shows that pension fund is performing well over one hundred percent #p #xpb
9	2016-09-09 14:10:17	2016-09-09 13:30:00	-1	Being pissed off from constant discussion with college who does nothing else than obstacles and I cannot archive any results #n #xpb
10	2016-09-09 14:33:27	2016-09-09 14:15:00	1	Finally we found common language and establish common point of view over the problem. After definition of the steps it will be done #p #xpb
11	2016-09-09 15:15:28	2016-09-09 15:00:00	1	Finishing both tasks which have been standing in my queue for weeks and can finally test another crucial parts of delta detection #p #xpb
12	2016-09-09 15:52:49	2016-09-09 15:45:00	1	I have enough for today, let's continue on Monday. I need to test it and fix it then with running follow up processes #p #xpb
13	2016-09-09 16:38:40	2016-09-09 16:30:00	-1	Taking the car to the service for diagnostic of this unbelievable sound which it sometimes make. Let's see what they will find #n #xpb
14	2016-09-09 17:47:25	2016-09-09 17:15:00	-1	Returned back from service and have ordered term on Monday over next week. They will determine cause when they look under the hood #n #xpb
15	2016-09-09 18:43:04	2016-09-09 18:00:00	1	Playing with kids and relax at home. Thinking about to go to buy batteries for @NerfNation guns and make a battle then #p #xpb
16	2016-09-09 19:15:08	2016-09-09 18:45:00	-1	Searching for pieces for Lego City in the biggest box with mix of at least twenty different sets of Lego. It's like sea of Lego #n #xpb
17	2016-09-09 19:32:53	2016-09-09 19:30:00	1	@Skype it will be publication on @GigaScience about heart rate measured by wearables and mood expressed by text with common timeline #p #xpb
18	2016-09-09 20:41:11	2016-09-09 20:15:00	-1	Ordering Lego back to the box and kids are meanwhile eating dinner. I hate this uncontrolled big mixture box of Lego #n #xpb
19	2016-09-09 22:03:28	2016-09-09 21:45:00	1	Laying on the couch and playing defense tower and thinking about dinner. It's too late to order pizza so maybe scrambled eggs #p #xpb
20	2016-09-09 23:35:19	2016-09-09 23:15:00	1	Eggs for dinner were perfect especially with really good bread. They I went with garbage to throw it away and now relaxing #p #xpb
21	2016-09-10 00:26:13	2016-09-09 23:59:59	-1	It would be short night we need to awake at five so sleeping just little bit over four hours wouldn't be enough #n #xpb
1	2016-09-10 08:10:16	2016-09-10 07:30:00	1	@Skype it's a magazine so there is no deadline which is good and bad. But I want to send it for review in the middle of October #p #xpb
2	2016-09-10 08:23:25	2016-09-10 08:15:00	-1	Waiting for the bring and take day. It starts from 9 o'clock and it's behind the fence so it would be fight for first 20 minutes #n #xpb
3	2016-09-10 09:20:02	2016-09-10 09:00:00	1	We have first few significant catches. Two prams for sale and pink girl table with mirror and small drawers for jewelry #p #xpb
4	2016-09-10 09:45:47	2016-09-10 09:45:00	-1	Last week was better. It was much biger place with more kind people who was willing to give things from the trunk #n #xpb
5	2016-09-10 10:33:55	2016-09-10 10:30:00	-1	It looks like it's over. They can gave things till ten o'clock so nothing new to explore and grab. So let's go to another place #n #xpb
6	2016-09-10 11:25:50	2016-09-10 11:15:00	1	We are on the different bring and take day, but it's not as good as it was the last week. So, at least we bought lunch #p #xpb
7	2016-09-10 12:43:52	2016-09-10 12:00:00	1	Back in our city we went to shop something for lunch and dinner and then we will relax and take a nap because early wake up #p #xpb
8	2016-09-10 13:52:13	2016-09-10 13:30:00	1	We are back at home, relaxing in the bed and doing almost nothing, respective I am going to download some movie which we will watch #p #xpb
9	2016-09-10 14:32:43	2016-09-10 14:15:00	-1	Episode of #suits is downloaded and I had currently quick discussion with one Czech politic about theirs election education topic #n #xpb
10	2016-09-10 15:07:34	2016-09-10 15:00:00	1	Going to take a nap. Kids are watching story tale, they are fresh after they fall asleep during the way back but I needed to drive #p #xpb
11	2016-09-10 15:55:39	2016-09-10 15:45:00	-1	During our sleeping kids are doing lot of noise and screaming out. I let them know now and let them watch another movie #n #xpb
12	2016-09-10 18:25:30	2016-09-10 18:00:00	1	I just woke up from afternoon nap. Food is nicely smelling here. My wife is preparing dinner and it would be almost served to bed #p #xpb
13	2016-09-10 19:06:49	2016-09-10 18:45:00	1	Eating dinner and watching #suits. And it's nice Saturday moment with my wife. Kids are meanwhile looking The Good Dinosaur #p #xpb
14	2016-09-10 20:12:16	2016-09-10 19:30:00	1	We took out the stuff from the car and currently daughter is cleaning up her girls table and my wife is disassembling the strollers #p #xpb
15	2016-09-10 20:50:33	2016-09-10 20:15:00	1	Girls table and shelf is cleaned up and ready to be used in daughters room and kids are really tired because they woke up at five #p #xpb
16	2016-09-10 21:24:23	2016-09-10 21:00:00	1	Relaxing again in the bed and downloading comedy Get Hard. It would be funny night I hope. And then we can go sleep #p #xpb
17	2016-09-10 21:50:02	2016-09-10 21:45:00	1	Comedy is good. Meanwhile my father is writing me from their vacation in Cyprus and sending me the pictures over the @WhatsApp #p #xpb
18	2016-09-10 23:14:06	2016-09-10 22:30:00	1	And movie is over. So I can take some subject for study and since I was sleeping during the day it could be long night study #p #xpb
19	2016-09-10 23:39:27	2016-09-10 23:15:00	1	I just put the @Air_Bank credit card sticker on the back of my phone, because on Friday I let cards at home, but not the phone #p #xpb
20	2016-09-11 00:00:50	2016-09-10 23:59:59	-1	I just replanted course with missed deadline from @coursera to next enrollment and looking forward to do it on @edXOnline too. #n #xpb
1	2016-09-11 09:06:26	2016-09-11 09:00:00	1	Woke up by kids and wife who jumped on me and tried to convince me to leave the bed. They didn't steal my blanket so far so good #p #xpb
2	2016-09-11 10:12:01	2016-09-11 09:45:00	-1	Measuring blood pressure before taking the pill gave me high values. Let's see an hour after I take it if it would be reduced #n #xpb
3	2016-09-11 10:59:10	2016-09-11 10:30:00	1	After breakfast I read @Forbes. I am really interested about the story of #leosmares. And also about golden advices for investment #p #xpb
4	2016-09-11 11:55:34	2016-09-11 11:15:00	-1	We are almost ready to go on the local action celebration. Kids are annoying and we need to make them tired.#n #xpb
5	2016-09-11 12:00:57	2016-09-11 12:00:00	1	We are in the car to pick up our friends and follow them to the knabenschisen celebration. It looks like we are on time #p #xpb
6	2016-09-11 13:22:45	2016-09-11 12:45:00	-1	We are in the shooting place because son of our friend is going to shoot in the knabenschisen celebration. It's crowded place #n #xpb
7	2016-09-11 13:52:04	2016-09-11 13:30:00	-1	Maya was playing scared from attraction so she refused to go and got complete ban on all attractions since tickets have been bought #n #xpb
8	2016-09-11 14:33:55	2016-09-11 14:15:00	-1	Shooting is over so we picked up friends son. He got nearly half of the score from maximum, which is pity. So, next year again #n #xpb
9	2016-09-11 15:47:34	2016-09-11 15:45:00	1	Motor carts were magnificent we enjoyed it with friends son and now are mothers in the scary castle with our son #p #xpb
10	2016-09-11 16:32:23	2016-09-11 16:30:00	1	We are watching flowers auction from Netherland seller who brought whole track of flowers to Zurich and he is selling like hell #p #xpb
11	2016-09-11 17:47:40	2016-09-11 17:15:00	1	Back at home with two bottles of #coke which we will mix with #legendario #rum and we take it with us to have a part in forrest #p #xpb
12	2016-09-11 18:29:07	2016-09-11 18:00:00	1	We are relaxing by walking in the forest and enjoying shadow and last sunbeams at the end of the day It's nice rest of the noisy day #p #xpb
13	2016-09-11 19:18:16	2016-09-11 18:45:00	1	Sitting in the forest in the place without trees and talking with friends about possible trips to mountains which is nice idea #p #xpb
14	2016-09-11 20:47:15	2016-09-11 20:15:00	1	We had nice @Skype call with my sister. Kids were presenting all the 22 #Nerf guns which we have. They are surprisingly not tired #p #xpb
15	2016-09-11 21:26:05	2016-09-11 21:00:00	1	We are relaxing in the bed with garlic soup made my wife for dinner and I am now downloading The Brothers Grimsby comedy for tonight #p #xpb
16	2016-09-11 22:00:07	2016-09-11 21:45:00	1	Movie is good, it's full of the British humor. And it's comedy and action movie together. So we are really relaxing and enjoying it #p #xpb
17	2016-09-11 23:00:47	2016-09-11 22:30:00	1	Playing defense the tower game and being alone awake. Everybody is sleeping now. It was exhausting day especially the afternoon #p #xpb
18	2016-09-11 23:42:44	2016-09-11 23:15:00	-1	Sometimes are tweets in my real life account such fascinating that I forgot to write through my alter ego some meaningful though #n #xpb
19	2016-09-12 01:01:56	2016-09-11 23:59:59	1	And this is the last tweet of the day. Tomorrow I hope would be at work less people because it's holiday so I can finish much #p #xpb
1	2016-09-12 07:52:01	2016-09-12 07:30:00	-1	It's nice morning again. Except I have again high blood pressure. I don't know why pills worked and they don't work anymore #n #xpb
2	2016-09-12 08:26:41	2016-09-12 08:15:00	1	Today I will take it slow. I caught second train so trip to work is little bit longer, but no status today I expect #p #xpb
3	2016-09-12 09:16:10	2016-09-12 09:00:00	1	It's less people in the office which is good and we also cancel the status for today so easy taken Monday #p #xpb
4	2016-09-12 09:49:30	2016-09-12 09:45:00	1	Advertisement for @kenzo #World fragrance is perfect. I am watching it for few last days and I cannot stop. It's really entertaining #p #xpb
5	2016-09-12 10:57:32	2016-09-12 10:30:00	1	College tries to pissed me off, but today I am resistant. If he doesn't want to do the assigned work me or someone else will do it #p #xpb
6	2016-09-12 11:16:56	2016-09-12 11:15:00	1	Listening @chillipipers playlist on @YouTube and finally piecefully working on my own work which I want to finalize before lunch #p #xpb
7	2016-09-12 12:45:10	2016-09-12 12:45:00	1	Returned from lunch and forgot to tweet it. Because I have good feeling about today work, when almost nobody disturbs me #p #xpb
8	2016-09-12 13:53:47	2016-09-12 13:30:00	1	Things are going great I am have progress with some tasks which are successfully completed and I have assigned challenge to college #p #xpb
9	2016-09-12 14:28:15	2016-09-12 14:15:00	1	I am nearly closing another task so I can finish earlier today and go home and ready some book or enjoy the kids #p #xpb
10	2016-09-12 15:08:27	2016-09-12 15:00:00	1	Lots of connected tasks which have been connected are closed because it was like puzzle to put it together and test it but it's done #p #xpb
11	2016-09-12 15:57:44	2016-09-12 15:45:00	1	Since today is half of the day holiday and it's sunny warm afternoon I am leaving the office and going home now. #p #xpb
12	2016-09-12 16:58:55	2016-09-12 16:30:00	1	Kids behave today so I let them watch new animated story tale The Secret Life of Pets and they are like frozen #p #xpb
13	2016-09-12 17:31:38	2016-09-12 17:15:00	-1	I took out and sort out dish from dishwasher, because my wife looks tired. She doesn't sleep well last night and that's dangerous #n #xpb
14	2016-09-12 18:31:19	2016-09-12 18:00:00	1	With my wife doing the homeworks with our kids. It's lesson about basics and patience to instruct them correctly #p #xpb
15	2016-09-12 19:27:13	2016-09-12 18:45:00	1	Kids are finished with night hygiene and ready to watch some good night story tale I am standing on the balcony and enjoying evening #p #xpb
16	2016-09-12 20:08:50	2016-09-12 19:30:00	1	Sitting on the balcony and reading book on the tablet is a long time since I have used it that way. Usually I am taking a notes #p #xpb
17	2016-09-12 20:46:36	2016-09-12 20:15:00	1	Kids are going definitely sleep and it would be pieceful air in the apartment since they will be in the beds soon #p #xpb
18	2016-09-12 21:08:53	2016-09-12 21:00:00	-1	Preparing dinner baked potatoes in the owen with spice for vegetables which is matching exactly. It would be late dinner I know #n #xpb
19	2016-09-12 21:58:14	2016-09-12 21:45:00	1	Eating baked potatoes in the bed with my wife and watching various episodes on internet TV @streamCZ and having good evening #p #xpb
20	2016-09-12 22:35:47	2016-09-12 22:30:00	-1	Filip cannot sleep so we have him visiting us in our bed. He is just about to sleep but not yet. But my wife is nearly sleeping #n #xpb
21	2016-09-12 23:53:10	2016-09-12 23:15:00	1	Improving publication based on the discussion with my PhD supervisor. It's nice how many thoughts and ideas can move work forward #p #xpb
22	2016-09-13 00:16:30	2016-09-12 23:59:59	1	Writing publication is like a puzzle. First basic parts are defined through chapters which create the frame. Then text is written #p #xpb
1	2016-09-13 07:42:42	2016-09-13 07:30:00	1	Today is sprint review so it would be easy and relatively short day. I hope nobody will bother me that I can finish my work #p #xpb
2	2016-09-13 08:17:34	2016-09-13 08:15:00	1	Yesterday's tweets exported statistics wasn't bad. Average of tweets per day is going higher so I just need to keep that pace #p #xpb
3	2016-09-13 09:03:19	2016-09-13 09:00:00	-1	Daily status meeting is over. It's becoming weird atmosphere in the team. Sometimes I have feeling that some colleges are sycophants #n #xpb
4	2016-09-13 10:02:19	2016-09-13 09:45:00	1	After the breakfast on the terrace with colleagues and friends I can get back to work and follow up the yesterday tasks #p #xpb
5	2016-09-13 11:02:42	2016-09-13 10:30:00	1	The macbook arrived to the office so I can pick it up and start completely new life. Current notebook from Dell is almost dead #p #xpb
6	2016-09-13 11:50:12	2016-09-13 11:15:00	1	Went to lunch to rest a bit from the noisy open space and now we will catch some sunbeams on the terrace with desert #p #xpb
7	2016-09-13 12:04:41	2016-09-13 12:00:00	1	Back from the lunch. I am decreasing the number of the tasks in my queue. Either finalize them or delegate today someone else #p #xpb
8	2016-09-13 13:22:55	2016-09-13 12:45:00	1	Teasing college who decided to discover America. And solving description task issues when colleges doesn't understand what to do #p #xpb
9	2016-09-13 14:02:46	2016-09-13 13:30:00	-1	I hope crisis with tasks is over and I can focus on my own tasks now. It would be good to have time at least for a hour #n #xpb
10	2016-09-13 14:36:56	2016-09-13 14:15:00	1	Finally listening music from @YouTube and working. It's good. I would be maybe able to finish it today so one more task less #p #xpb
11	2016-09-13 15:27:32	2016-09-13 15:00:00	1	Discussed with architect source system load and he was nicely surprised how we designed and implemented huge initial and delta load #p #xpb
12	2016-09-13 16:19:37	2016-09-13 15:45:00	-1	College is complaining that developers tool it's not properly documented, well it is developers tool so not at all #n #xpb
13	2016-09-13 16:43:33	2016-09-13 16:30:00	-1	Another juicy discussion about name of the objects in ETL tool. Everyone can have opinion no matter what said naming convention #n #xpb
14	2016-09-13 17:21:36	2016-09-13 17:15:00	1	Going to pick up my new company macbook and looking forward to it like little boy on his new toy. I need to unpack it right away #p #xpb
15	2016-09-13 18:15:24	2016-09-13 18:00:00	1	We are back at home and kids wants to watch The Secret Life of Pets. And I can unpack and turn on the macbook for the first time #p #xpb
16	2016-09-13 19:04:15	2016-09-13 18:45:00	1	Continue watching The Brothers Grimsby comedy and relaxing in the bed. Kids are watching Barbie Spy Squad. #p #xpb
17	2016-09-13 19:52:46	2016-09-13 19:30:00	-1	We are having mixture of rice, meal and corn for dinner. I just need to find some movie for tonight. The previous one was creepy #n #xpb
18	2016-09-13 20:53:05	2016-09-13 20:15:00	1	Another piece from Ricardo solved and we can watch another movie Horrible Bosses 2. And it's just starting to be interesting #p #xpb
19	2016-09-13 21:26:50	2016-09-13 21:00:00	-1	Going to unpack macbook while watching movie. The plot of the movie is culminating and it's not such exquisite to watch it full time #n #xpb
20	2016-09-13 21:54:20	2016-09-13 21:45:00	-1	Setting up the Mac and watching movie. I would need to get used to it, it's a four years since I have been working with my first Mac #n #xpb
21	2016-09-13 23:07:31	2016-09-13 22:30:00	1	Movie finished, it was good and I can work on my PhD publication. Because what I like on data science is getting know the data #p #xpb
22	2016-09-13 23:45:59	2016-09-13 23:15:00	-1	Instead of work on PhD I am preparing the graph of blood pressure measurement for last fourteen days for my doctor visit tomorrow #n #xpb
23	2016-09-14 00:35:58	2016-09-13 23:59:59	1	The blood pressure data together with graphs and trends are sent to my doctor. I need to call him tomorrow to ask about next steps #p #xpb
1	2016-09-14 08:00:32	2016-09-14 07:30:00	1	I have taken macbook with me to the work to install there some standard applications to be able to migrate as soon as possible #p #xpb
2	2016-09-14 08:18:41	2016-09-14 08:15:00	1	Today is pizza day, so I am looking forward for it. Meanwhile I need to finish complete process of testing delta transformation #p #xpb
3	2016-09-14 09:31:31	2016-09-14 09:00:00	-1	It's pitty but after status meeting there is message that today is no pizza. It would be less interesting lunch today #n #xpb
4	2016-09-14 10:30:34	2016-09-14 10:30:00	-1	And another busy day today. Discussed explosive topics with team leader in meeting room, because open space has so many ears #n #xpb
5	2016-09-14 11:22:57	2016-09-14 11:15:00	1	It's interesting how small is enough to satisfy developer, just create from his angry email @JIRA issue and use subtasks for work #p #xpb
6	2016-09-14 12:15:33	2016-09-14 12:00:00	-1	I made an appointment with doctor for tomorrow about my high blood pressure. He was telling me that it is really high #n #xpb
7	2016-09-14 13:07:45	2016-09-14 12:45:00	1	Back from the lunch I had quick info meeting with chief modeler abou crucial model changes which affects our framework #p #xpb
8	2016-09-14 14:12:11	2016-09-14 13:30:00	1	Taking care successfully about requirements in deep detail revealing and negotiating technical details between developers #p #xpb
9	2016-09-14 14:30:51	2016-09-14 14:15:00	1	Back in my tasks queue. Since I have defined checklist with particular tasks I can be disturbed any time and I know where to return #p #xpb
10	2016-09-14 14:56:53	2016-09-14 14:15:00	1	I can have finish prototype and tomorrow I can prepare complete process and run it as single step test which would be much less work #p #xpb
11	2016-09-14 15:13:53	2016-09-14 15:00:00	-1	Name of procedure Deploy Jar was rejected because Jar or Java are politically sensitive topics here so it's Deploy Library procedure #n #xpb
12	2016-09-14 16:19:06	2016-09-14 15:45:00	-1	Testing most biggest source system which we have here extraction module. It's not funny and it's a lot of work #n #xpb
13	2016-09-14 16:57:28	2016-09-14 16:30:00	-1	Using so many different environments and so many different configurations it's tricky and leads to the dangerous results #n #xpb
14	2016-09-14 17:47:00	2016-09-14 17:15:00	1	I left the work and enjoying warm and sunny afternoon on the way home. My wife is going to parents evening so I expect call evening #p #xpb
15	2016-09-14 18:10:16	2016-09-14 18:00:00	-1	Talking to my wife about today. Kids were in Czech school and daughter fell from climber on the playground and scratch the knees #n #xpb
16	2016-09-14 19:17:17	2016-09-14 18:45:00	1	Kids watching the story tale and I am relaxing with take out and populate dishwasher Then I will go to balcony play with new MacBook #p #xpb
17	2016-09-14 19:35:20	2016-09-14 19:30:00	1	Doing nothing for a while is good. After whole stressful day I can off for moment and have a free mind #p #xpb
18	2016-09-14 20:52:44	2016-09-14 20:15:00	1	My wife is back and preparing dinner for us. Club sandwiches today. Yummy. And I need to download some series episode for watching #p #xpb
19	2016-09-14 21:09:05	2016-09-14 21:00:00	-1	Watching Hilary Clinton on @YouTube and theirs so called seizure episodes. I am not a doctor so I cannot say, but weird videos #n #xpb
20	2016-09-14 22:03:26	2016-09-14 21:45:00	-1	Watching #Bones episode which is really scary. With plot which returns to the past about serial killer who currently showing again #n #xpb
21	2016-09-14 22:34:42	2016-09-14 22:30:00	1	I am going to learn something, most likely continue with Data Mining with Weka course which I need to finish for exam #p #xpb
22	2016-09-14 23:43:47	2016-09-14 23:15:00	-1	It looks like web @waikato University doesn't work correctly so I cannot follow up with study of Data Mining with Weka course today #n #xpb
23	2016-09-15 00:48:04	2016-09-14 23:59:59	1	I have kicked through comparison of times in #rstats so I can go piecefully sleeping. And finish the analysis tomorrow #p #xpb
1	2016-09-15 07:40:03	2016-09-15 07:30:00	1	Morning can be longer, because I need to go to the doctor, so it doesn't make sense to go to work for an hour and then leave again #p #xpb
2	2016-09-15 08:51:03	2016-09-15 08:15:00	1	I took the kids to the kindergartens they have been excited because there is few days in year when it happens, such pretty day #p #xpb
3	2016-09-15 09:28:58	2016-09-15 09:00:00	-1	My wife drop me off to the doctor. I hate visits of the doctor, but I need to deal with blood pressure and some other issues #n #xpb
4	2016-09-15 10:00:47	2016-09-15 09:45:00	-1	I got another pills for blood pressure much stronger three combination, but also recommendation for kidneys examination #n #xpb
5	2016-09-15 10:31:49	2016-09-15 10:30:00	1	I am back at work and already solving problems that another guys have. And it seems we have found enough robust solution #p #xpb
6	2016-09-15 11:35:58	2016-09-15 11:15:00	1	Problem with disappearing metadata found and solved by running the processes in different order because both affect the same table #p #xpb
7	2016-09-15 12:24:33	2016-09-15 12:00:00	1	I have withdrawn money for lunch and I am going to ask about house insurance because insurance company is offering sale in the lobby #p #xpb
8	2016-09-15 13:02:09	2016-09-15 12:45:00	1	Insurance offer seems to me good. I got 15 % sale but I need to compare with other offers and also ask colleges how much they pay #p #xpb
9	2016-09-15 13:43:05	2016-09-15 13:30:00	1	Discussed several design issues from colleges and organized appointment by children pediatric for regular examination and vacation #p #xpb
10	2016-09-15 14:16:17	2016-09-15 14:15:00	-1	Things becoming ugly here with many temper people around. I need Co calm it down and mediate it to have both sides satisfied #n #xpb
11	2016-09-15 15:40:40	2016-09-15 15:00:00	1	Today is everybody around fixing problems which I am working on and during testing their tasks based on my consultancy #p #xpb
12	2016-09-15 16:09:45	2016-09-15 15:45:00	1	So first task finished so I can finish second one started yesterday, but due to problems with tool performance I rather left early #p #xpb
13	2016-09-15 17:50:36	2016-09-15 17:15:00	1	Everything is calming down and is silent open space where I can work an discuss the technical stuff floating around me #p #xpb
14	2016-09-15 18:35:36	2016-09-15 18:00:00	-1	I am waiting in the long queue in pharmacy because the ticket device is broken. I need to pick up another pills for blood pressure #n #xpb
15	2016-09-15 19:01:13	2016-09-15 18:45:00	1	Drugs ordered for pick up tomorrow morning in the pharmacy and I am going to home by bus. Family is waiting for me already #p #xpb
16	2016-09-15 19:51:37	2016-09-15 19:30:00	1	Finally home. With sandwich. In bed. Looking for something for watching and thinking about to start with so much recommend #Narcos #p #xpb
17	2016-09-15 20:16:02	2016-09-15 20:15:00	-1	Reading @Forbes and relaxing. I am really tired today it was long day and lot of talking heads in the open space wanted something #n #xpb
18	2016-09-15 21:46:13	2016-09-15 21:45:00	-1	Interesting coincidence when I installed update of @Synology NAS and mount it to my new Mac over webdav oldest HDD crashed #n #xpb
19	2016-09-15 22:48:03	2016-09-15 22:30:00	-1	I am so lazy today. Just installing applications to my new MacBook and otherwise doing nothing. I would like to go sleep earlier #n #xpb
20	2016-09-15 23:15:31	2016-09-15 23:15:00	-1	I am reading book support my PhD study and it's really hard to understand it fully. I would need to read it twice #n #xpb
21	2016-09-16 00:01:13	2016-09-15 23:59:59	1	Waiting for the last tweet payed off and I can go piecefully sleep. Tomorrow is finally Friday so relax and do nothing is expected #p #xpb
1	2016-09-16 08:00:45	2016-09-16 07:30:00	-1	Today is regular Friday morning. Nothing special. I am just little bit lazy and late with departure to the work #n #xpb
2	2016-09-16 08:29:12	2016-09-16 08:15:00	-1	Catching the train is really tough today. I have been really late so I was running to caught it and now I need to take tram #n #xpb
3	2016-09-16 09:04:44	2016-09-16 09:00:00	1	Daily status was lot of fun, because yesterday excitement of college about solution has technical limitations which we mentioned #p #xpb
4	2016-09-16 10:24:03	2016-09-16 09:45:00	1	I had good breakfast and now I am working on different tasks and mainly starting to refresh existing documentation #p #xpb
5	2016-09-16 10:43:58	2016-09-16 10:30:00	1	Java doc was generated for college who can analyze methods and follow up with specification definition and I can fix my problems #p #xpb
6	2016-09-16 11:27:47	2016-09-16 11:15:00	1	Problem of mine reported to college seems that is on my side with wrong understanding of configuration so reconfiguration can fix it #p #xpb
7	2016-09-16 12:31:25	2016-09-16 12:00:00	1	Lunch was perfect today Cordon Bleu and then ice cream on the terrace with friends to discuss the stuff and laugh about it #p #xpb
8	2016-09-16 13:03:51	2016-09-16 12:45:00	1	Just putting list of Lego which we have or had at home and so far I have sixteen items and I expect to be fifty, magnificent #p #xpb
9	2016-09-16 14:40:19	2016-09-16 14:15:00	1	Described error in issue tracking system and I assigned it to college so I can work on something else because this has to be fixed #p #xpb
10	2016-09-16 15:38:21	2016-09-16 15:00:00	-1	I am little bit behind with tweeting because there is many influences and many people want something from me so I can't focus #n #xpb
11	2016-09-16 15:45:41	2016-09-16 15:45:00	1	I have just planned the meeting for next Wednesday about introducing delta detection to relevant persons. It's fun with tangerines #p #xpb
12	2016-09-16 16:54:08	2016-09-16 16:30:00	1	I left a work and right now I am shopping necessary things and will get the drogs from pharmacy and then finally go home #p #xpb
13	2016-09-16 17:15:50	2016-09-16 17:15:00	1	All saddle down and I am currently sitting in the bus to home. It's slightly rainy after and traffic peak which makes me sleepy #p #xpb
14	2016-09-16 18:19:18	2016-09-16 18:00:00	1	I have arrived home gave my son boxes for ordering Lego and since then I am organizing smallest Lego pieces into the boxes #p #xpb
15	2016-09-16 19:15:12	2016-09-16 18:45:00	1	We went with son on scooters to buy bread and coke into grocery store and we enjoyed it because it was our today moment together #p #xpb
16	2016-09-16 20:09:15	2016-09-16 19:30:00	1	We are having cauliflower soup with potatoes and bread for dinner Son has our full attention so he enjoyed it and behave really well #p #xpb
17	2016-09-16 20:53:07	2016-09-16 20:15:00	-1	Daughter is sick we have done the check about red spots on her body because of meningitis but she has most likely common cold #n #xpb
18	2016-09-16 21:17:16	2016-09-16 21:00:00	1	Searching for episodes which we haven't seen yet based on my @EpisodeCalendar list. New episode #suits was recently broadcasted #p #xpb
19	2016-09-16 22:06:26	2016-09-16 21:45:00	1	I have downloaded one episode of #suits and prequel episode of #Blacklist. So, we can watch it tonight. Son is watching Lego story #p #xpb
20	2016-09-16 22:49:18	2016-09-16 22:30:00	1	Daughter is better she sweat a lot. So after change pyjama she feels better especially when mother promises to sleep next to her #p #xpb
21	2016-09-16 23:17:31	2016-09-16 23:15:00	1	Installing #rstats on my new MacBook. I felt for few days like without right hand. And with added @rstudio is everything fine again #p #xpb
22	2016-09-17 01:00:32	2016-09-16 23:59:59	1	I wanted to install #tensorflow, but I need to first get familiar more with macbook, so I will do it tomorrow and then play with it #p #xpb
1	2016-09-17 09:26:17	2016-09-17 09:00:00	1	It's nice Saturday morning. Daugher is normally eating breakfast so she is better after last night, but it was nightmare for my wife #p #xpb
2	2016-09-17 10:51:21	2016-09-17 10:30:00	1	Son sings Me Too from @Meghan_Trainor and he is building from Lego and we are discussing about beautiful @BangOlufsen Beosound 2 #p #xpb
3	2016-09-17 11:51:37	2016-09-17 11:15:00	-1	I did dish which I hate, but it has to be done and we are almost ready to go shopping some grocery and other stuff which we need. #n #xpb
4	2016-09-17 12:14:04	2016-09-17 12:00:00	-1	Sorry let's go shopping. It's not such bad weather as it was forecasted but definitely is autumn because temperature drop down #n #xpb
5	2016-09-17 13:31:26	2016-09-17 13:30:00	1	We have done shopping and currently going home to test bakery and prepare dumplings for lunch and bake bread so that would be fun #p #xpb
6	2016-09-17 14:24:06	2016-09-17 14:15:00	1	Going to finish organize Lego and then build some model with son. Meanwhile kids are looking on the story tale about Cinderella #p #xpb
7	2016-09-17 15:17:47	2016-09-17 15:00:00	-1	There is endless amount of small parts of Lego which I need to still organize and my shoulder muscles are already in pain #n #xpb
8	2016-09-17 15:57:27	2016-09-17 15:45:00	1	I took a break from the Lego and finally have lunch today. Before it's really ready I am relaxing and reading newspaper #p #xpb
9	2016-09-17 16:36:36	2016-09-17 16:30:00	1	After really delicious lunch I am relaxing in the bed and doing nothing. Maybe I will download some nice movie for Saturday night #p #xpb
10	2016-09-17 18:12:54	2016-09-17 18:00:00	-1	It's dark and cloudy lazy Saturday afternoon so I felt a sleep and been woke up by my son who wanted another story talent to watch #n #xpb
11	2016-09-17 18:57:06	2016-09-17 18:45:00	-1	Currently I have nearly normal blood pressure and I feel sleepy really much. It's either change of atmospheric pressure or new pills #n #xpb
12	2016-09-17 19:35:56	2016-09-17 19:30:00	1	Son is excited from idea to go ride scooters through whole village especially when outside is dark and we need to take a lights #p #xpb
13	2016-09-17 20:23:00	2016-09-17 20:15:00	1	Back from perfect night scooter ride. Son loves it and he was incredibly fast as well. Sometimes no self preservation instinct #p #xpb
14	2016-09-17 21:01:11	2016-09-17 21:00:00	-1	Continue with ordering Lego and starts to think about more organizer boxes. It would be not such easy to use already collected parts #n #xpb
15	2016-09-17 22:15:07	2016-09-17 21:45:00	1	Dinner was delicious and I am downloading movie for tonight. Waiting for my wife she is preparing dinner for herself #p #xpb
16	2016-09-17 23:04:32	2016-09-17 22:30:00	1	Watching Train wreck comedy and relaxing in the bed with my wife. It's becoming funny and it's thoughtless no problem at all #p #xpb
17	2016-09-17 23:55:06	2016-09-17 23:15:00	1	Story is funny and sad together. Not that bad as I thought. And we are eating orange chocolate and enjoying it together #p #xpb
18	2016-09-18 00:56:06	2016-09-17 23:59:59	-1	I am just thinking when it happened that all the movies which we were watching last time became longer from 100 minutes to 120 #n #xpb
1	2016-09-18 08:39:47	2016-09-18 08:15:00	-1	Building for daughter one of the Lego Friends model. It's tough even though I collected all small parts together into order boxes #n #xpb
2	2016-09-18 09:12:23	2016-09-18 09:00:00	1	Have fun morning moments with son. He is planning his own future like he finds a girl who loves him and he will have house. He is 5 #p #xpb
3	2016-09-18 10:20:45	2016-09-18 09:45:00	1	Kids looking at #Bali German animated series for kids. And singing intro melody with video. It's good they are learning German fast #p #xpb
4	2016-09-18 10:53:18	2016-09-18 10:30:00	1	Going to take a shower after we friendly fight with kids and they went to continue watching #Bali story tale It's lazy rainy day #p #xpb
5	2016-09-18 11:45:10	2016-09-18 11:15:00	-1	Splitting Lego pieces even into more basics elements like typical flat and normal bricks and extraordinary with special purpose #n #xpb
6	2016-09-18 12:01:31	2016-09-18 12:00:00	-1	Buy Lego was the best and worst decision ever. It's creative but order it and put circa 30 models back together is nightmare #n #xpb
7	2016-09-18 13:22:30	2016-09-18 12:45:00	-1	It's almost ordered in three big boxes, two small boxes and it's still not enough. And almost here is tricky I can spend more time #n #xpb
8	2016-09-18 13:54:04	2016-09-18 13:30:00	1	I packed the Lego down and taking a break from it. And going to relax before lunch. Then I will either watch some movie or work #p #xpb
9	2016-09-18 14:36:29	2016-09-18 14:15:00	1	Lunch! Brightest moment of my day! Having typical meal from my youth dumpling pieces with egg and sweet sour cucumber #p #xpb
10	2016-09-18 15:39:37	2016-09-18 15:00:00	1	Homeworks with kids done and I can return to relax. I have enough since I am really sleepy and my blood pressure is low #p #xpb
11	2016-09-18 16:14:56	2016-09-18 15:45:00	1	Walker and Balanse games are cool. Something what is not such new, but I just discovered it and playing like hell #p #xpb
12	2016-09-18 17:39:37	2016-09-18 17:15:00	1	I felt a sleep because I have been lot of sleepy and after one hour of sleep I feel better and I can get out from bed #p #xpb
13	2016-09-18 18:14:14	2016-09-18 18:00:00	1	I have downloaded comedy The Brand New Testament that God exists living in Brussels and he is really bitter guy who invents rules #p #xpb
14	2016-09-18 18:57:51	2016-09-18 18:45:00	-1	Movie is interesting but we are still waiting for the plot. Meanwhile is daughter complaining about stomachache, we will observe her #n #xpb
15	2016-09-18 19:32:10	2016-09-18 19:30:00	1	Son is like Tasmania devil. He cannot stand a moment and shower him is more than one can make. But successfully done for today #p #xpb
16	2016-09-18 20:28:50	2016-09-18 20:15:00	1	Movie is really good it is club movie about absurdity of life. And I like it because it remains me another movies which I have seen #p #xpb
17	2016-09-18 21:06:04	2016-09-18 21:00:00	1	And result from the movie is that God is woman. And there is 18 apostolics like players in the basketball. It was a great movie #p #xpb
18	2016-09-18 21:47:19	2016-09-18 21:45:00	1	Watching another movie about Christmas family reunion. And meanwhile daughter came to our bed and she is enjoying the movie with us #p #xpb
19	2016-09-18 22:33:01	2016-09-18 22:30:00	1	Daughter is funny when she laying between us and watching movie with us. She has lot of funny calls and I need to remember it #p #xpb
20	2016-09-18 23:27:02	2016-09-18 23:15:00	1	Work with #smalldata gives me enough time to focus on data and not on technologies which I need to use to process it to look into it #p #xpb
21	2016-09-19 00:25:30	2016-09-18 23:59:59	1	Continue with my second week Data Mining with Weka and looking forward to finish it tonight and then focus on Mid-term assasment #p #xpb
1	2016-09-19 08:01:08	2016-09-19 07:30:00	1	Today is hurry morning. What is good that blood pressure is for one first measurement for the first time below limits #p #xpb
2	2016-09-19 08:17:08	2016-09-19 08:15:00	1	I somehow miraculously caught my regular daily train. I don't know how it happened because I wasn't looking at the time #p #xpb
3	2016-09-19 09:16:29	2016-09-19 09:00:00	1	Status is over. College who I need came little bit later to the work so we can solve problem which I am facing with finally today #p #xpb
4	2016-09-19 10:19:30	2016-09-19 09:45:00	-1	I am feeling somehow slow and sleepy maybe the pills for blood pressure reduction is making me slow I don't know I cannot measure it #n #xpb
5	2016-09-19 10:46:53	2016-09-19 10:30:00	1	Step by step achieve improvements in the staff which is not working. College is curious about problems because for him it's mystery #p #xpb
6	2016-09-19 11:30:57	2016-09-19 11:15:00	-1	I am terribly hungry so big lunch for me is a must. And I also need some coke or something to increase my sugar in the blood #n #xpb
7	2016-09-19 12:51:58	2016-09-19 12:45:00	1	Lunch was pretty good idea. I am feeling much better. And it would be a even better if I could finish at least three tasks today #p #xpb
8	2016-09-19 13:30:56	2016-09-19 13:30:00	-1	Debugging SQL and I am going to call a doctor which I need to order son for regular check. I hope I will make it this time #n #xpb
9	2016-09-19 14:27:15	2016-09-19 14:15:00	1	Problem with SQL found and first mapping has been successfully running so I can test another and then find some more difficult cases #p #xpb
10	2016-09-19 15:06:02	2016-09-19 15:00:00	1	I make college happy with better documentation of not only developers utilities. It is better now and everybody can simply use it #p #xpb
11	2016-09-19 15:46:14	2016-09-19 15:45:00	-1	I need to finish second task and then run home because I need to take car into service for inspection what is wrong with it #n #xpb
12	2016-09-19 16:38:46	2016-09-19 16:30:00	1	Back at home eating dinner and then I need to go to the car service. And then I hope is calm evening with study for my PhD #p #xpb
13	2016-09-19 17:41:18	2016-09-19 17:15:00	-1	Back from the car service. Clear what's wrong would be tomorrow at the same time. I hope so. Because it's not clear #n #xpb
14	2016-09-19 18:20:11	2016-09-19 18:00:00	1	I need to move a bit with research today and also study. So let's finish second week with Data Mining with Weka and analyze data #p #xpb
15	2016-09-19 18:51:10	2016-09-19 18:45:00	1	Downloading Veep series since it won Emmys then it's candidate for watching. It would be good to watch comedy every evening #p #xpb
16	2016-09-19 19:19:16	2016-09-19 18:45:00	1	It looks like good series. Kids eats dinner and meanwhile we can piecefully watch. Till they will be finish and we put them in beds #p #xpb
17	2016-09-19 19:47:06	2016-09-19 19:30:00	-1	Reading about implant NFC chip and thinking about it but current applications are useless Nonstandard door and pc locks are nonsense #n #xpb
18	2016-09-19 20:22:21	2016-09-19 20:15:00	-1	This implant for control of the home automation system would be terrific, but I am afraid there is no proper application yet #n #xpb
19	2016-09-19 21:31:40	2016-09-19 21:00:00	1	@GoPro #Karma is nice product, but in Swiss francs is little bit more than I am willing to pay for it so I will wait for lower price #p #xpb
20	2016-09-19 22:04:01	2016-09-19 21:45:00	-1	Sometimes it's really difficult to describe what I do or how I feel especially when I am at home laying in the bed and doing nothing #n #xpb
21	2016-09-19 23:12:22	2016-09-19 22:30:00	-1	Trying to communicate my PhD study with professor. I don't know him well so I don't know how to communicate with him #n #xpb
22	2016-09-19 23:41:30	2016-09-19 23:15:00	1	Talking to friend across the city over Skype. It's long time since we seen each other at least a month almost two #p #xpb
23	2016-09-20 00:12:42	2016-09-19 23:59:59	1	Last tweet today. Trying to finish Weka lessons activity and meanwhile chatting with friend. I would like to close the 2nd week #p #xpb
1	2016-09-20 07:53:47	2016-09-20 07:30:00	-1	Just Tuesday. So far this week is boring and stressful I am interested about results from car check I hope it wouldn't be expensive #n #xpb
2	2016-09-20 08:17:01	2016-09-20 08:15:00	1	Train is again late for me. I have suspicious that some is doing it for purpose. Just kidding. But it's nice to go by regular train #p #xpb
3	2016-09-20 09:36:39	2016-09-20 09:00:00	1	Dealing with the simple task which has to be done just based on existing Metadata. It's just about select and prepare SQL statement #p #xpb
4	2016-09-20 10:30:54	2016-09-20 10:30:00	-1	Again forgot to mention my feelings and activity in tweet It's really difficult to keep on the track whole day and achieve 23 tweets #n #xpb
5	2016-09-20 11:44:06	2016-09-20 11:15:00	1	Today is nobody who should go with me to have lunch so I grabbed baguette and muffin. It's not healthier lunch but it's tasty #p #xpb
6	2016-09-20 12:04:16	2016-09-20 12:00:00	1	Watching @GoPro lunch event for Hero 5 and Karma drone. It's magnificent how they are trying to simplify it especially video editing #p #xpb
7	2016-09-20 13:16:12	2016-09-20 12:45:00	1	Doing some calls about how to deal with car diagnosis and follow up repair and also about to arrange meeting in language school #p #xpb
8	2016-09-20 14:09:57	2016-09-20 13:30:00	1	Discussed design solution with colleague which is brilliant and we need to adapt it later into the framework implementation #p #xpb
9	2016-09-20 14:34:08	2016-09-20 14:15:00	1	Arranged appointment in @berlitz_de for Friday lunchtime so I can see the options which I have with company budget to learn German #p #xpb
10	2016-09-20 15:00:32	2016-09-20 15:00:00	-1	Dealing with another crucial task which is necessary to finish as soon as possible to support next delivery package #n #xpb
11	2016-09-20 16:00:57	2016-09-20 15:45:00	1	Just left work and going to car service to get to know what is wrong with the car. I hope it would be some trifle #p #xpb
12	2016-09-20 16:39:49	2016-09-20 16:30:00	1	Eating goulash and will wait for pick up by friend who will take me to the car service. I am really interested what's the problem #p #xpb
13	2016-09-20 17:33:02	2016-09-20 17:15:00	1	Car is completely OK. The check was priceless and I need to buy some bottle of scotch which or something as revenge #p #xpb
14	2016-09-20 18:03:54	2016-09-20 18:00:00	1	Back at home. My wife agreed that we keep car and we will try to register it here and if it works then good if not we will sell it #p #xpb
15	2016-09-20 19:15:44	2016-09-20 18:45:00	1	We picked up a Chinese food ordered take a way and kids are eating it in kitchen and we took it to the bed and will watch something #p #xpb
16	2016-09-20 19:59:25	2016-09-20 19:30:00	1	After Skype with my wife's grandparents kids are going to take a shower and then we can finally relax with first episode of #Narcos #p #xpb
17	2016-09-20 20:44:43	2016-09-20 20:15:00	1	I have downloaded first episode of #Narcos so I am really interested how good it would be. It was positively accepted by critics #p #xpb
18	2016-09-20 21:05:39	2016-09-20 21:00:00	-1	Daughter doesn't want to sleep and she is squeaking like small animal. And for a moment when I came to calm her I felt a sleep #n #xpb
19	2016-09-20 22:13:31	2016-09-20 21:45:00	1	I have packed daughter into blanket like the infant sleeps in the sleeping bag and she felt a sleep in fifteen minutes #p #xpb
20	2016-09-20 22:43:28	2016-09-20 22:30:00	-1	I need to join to the customer's network and do some tests of framework so I can provide fully tested components to college tomorrow #n #xpb
21	2016-09-20 23:22:46	2016-09-20 23:15:00	-1	Testing framework components and its partially working and partially not. Which is weird. And I need to find problem and describe it #n #xpb
22	2016-09-21 00:00:24	2016-09-20 23:59:59	1	I have summarized all issues and progress. It's not went well, but at least I can give tasks to colleges which they can take a look #p #xpb
1	2016-09-21 08:03:31	2016-09-21 07:30:00	1	It's nice morning. I am going with my son to kindergarten and then working in the morning from home. Then I have doctor appointment #p #xpb
2	2016-09-21 08:25:11	2016-09-21 08:15:00	1	We drop Filip in kindergarten and we are going to buy some groceries and then I need to work from home to fix some problems #p #xpb
3	2016-09-21 09:29:55	2016-09-21 09:00:00	-1	Really hurry morning. I have been working till late night and I am solving follow up issues connected to this work. It's too much #n #xpb
4	2016-09-21 10:03:43	2016-09-21 09:45:00	-1	Going to exam by doctor. I am really interested what he would do with me. I hope it would be quick so I can get back to work #n #xpb
5	2016-09-21 10:30:35	2016-09-21 10:30:00	-1	Sitting by the doctor and telling him my whole family diagnosis and meanwhile he has emergency call about other patient with college #n #xpb
6	2016-09-21 11:54:31	2016-09-21 11:15:00	1	All the tests were OK. Also blood pressure and exercise test. Together with all the blood markers also ok. So let's get back to work #p #xpb
7	2016-09-21 12:34:46	2016-09-21 12:00:00	1	I am back at work, respective in cafeteria and have baguette and salad for lunch. And sitting with colleagues and listening #p #xpb
8	2016-09-21 13:22:29	2016-09-21 12:45:00	1	Back at my desk. Finishing the second part of lunch and during that time reading emails which came when I have been off. #p #xpb
9	2016-09-21 14:20:27	2016-09-21 14:15:00	-1	Retesting the fixes in the framework components found in the morning and feeling tired after exam by the doctor #n #xpb
10	2016-09-21 15:08:09	2016-09-21 15:00:00	-1	Dealt with several issues running around and I can get back to my work. I feel weird and tired maybe I am sick or just tired #n #xpb
11	2016-09-21 15:50:43	2016-09-21 15:45:00	-1	College dropped my tables so another at least 30 minutes lost just because he cannot ask who is using particular db. #n #xpb
12	2016-09-21 17:14:39	2016-09-21 16:30:00	-1	I am struggling with load of data after I rebuild all dropped objects and populated them and its still not correct completely #n #xpb
13	2016-09-21 18:01:49	2016-09-21 18:00:00	1	I have enough today so I am sitting in the tram and going to the shopping mall where I will meet with my family #p #xpb
14	2016-09-21 18:51:10	2016-09-21 18:45:00	-1	Sitting in the Starbucks and kids are fighting of chocolate drink, because they need to cooperate and share one together #n #xpb
15	2016-09-21 20:04:03	2016-09-21 19:30:00	1	Kids are terrible tired and don't obey so after little fight they are in pyjama and they will go sleep, so we can relax with movie #p #xpb
16	2016-09-21 20:33:24	2016-09-21 20:15:00	1	Watching #Narcos and having dinner. It was terribly busy and stressful day. Son is already sleeping and daughter refuse to go sleep #p #xpb
17	2016-09-21 21:06:26	2016-09-21 21:00:00	1	Second episode of #Narcos is tougher than the first one. But it's really good written and filmed. But after this I will work on PhD #p #xpb
18	2016-09-21 22:07:37	2016-09-21 21:45:00	1	Continue with third week of Data Mining with Weka course after I have successfully passed the assignment. And it's much interesting #p #xpb
19	2016-09-21 22:31:32	2016-09-21 22:30:00	1	Watching The Big Bang Theory first season episode and it's something what we needed. It's funny and clever humor #p #xpb
20	2016-09-21 23:25:52	2016-09-21 23:15:00	-1	Returned to Weka. But I am becoming tired so I need to finish all videos from group to follow up with fourth week tomorrow #n #xpb
21	2016-09-22 00:55:37	2016-09-21 23:59:59	1	Almost slept but I remembered that I didn't wrote last tweet. So I am going finally sleep and I hope in the pieceful day tomorrow #p #xpb
1	2016-09-22 08:09:07	2016-09-22 07:30:00	1	I am finally sleep enough today and also blood pressure was almost normal so it starts as perfect day Let's see what happens at work #p #xpb
2	2016-09-22 08:25:06	2016-09-22 08:15:00	1	I caught second possibile train and not so much hurry, that's great. Today is really chill air which helps me not to get sweat #p #xpb
3	2016-09-22 09:03:05	2016-09-22 09:00:00	1	Going to pick up some breakfast. I have taste today for cereals or something similar and delicious which they have in cafe upstairs #p #xpb
4	2016-09-22 09:51:02	2016-09-22 09:45:00	1	I need to take blood pressure pill and continue with work. This means I need to talk to college about issues which I am facing #p #xpb
5	2016-09-22 10:15:00	2016-09-22 09:45:00	1	We had quick meeting with college about framework suggestions and improvements and it was good. He is working on proof of concept #p #xpb
6	2016-09-22 11:12:58	2016-09-22 10:30:00	1	Had interesting discussion with chief test architect how to synchronize asynchronous process and see consistent data everywhere #p #xpb
7	2016-09-22 11:32:02	2016-09-22 11:15:00	-1	Went to the lunch at the right time. I just got fed up with college who tested stuff which haven't been corrected yet #n #xpb
8	2016-09-22 12:14:12	2016-09-22 12:00:00	1	Back from lunch. I had interesting discussion with college about faking history into technical attribute from source system #p #xpb
9	2016-09-22 13:28:21	2016-09-22 12:45:00	1	Seems that company email in mobile and tablet is working again thanks to advices from college over email. It was nightmare #p #xpb
10	2016-09-22 13:38:40	2016-09-22 13:30:00	-1	I need to wish something and maybe it makes happen because our issue system is falling again and it's like falling stars #n #xpb
11	2016-09-22 15:00:37	2016-09-22 15:00:00	1	Searching for the language school for my German lessons payed by company. There are at least three which are interesting for me #p #xpb
12	2016-09-22 16:00:59	2016-09-22 15:45:00	1	Finally got fully tested framework component so I am going to test it as well and if ok then approve it for deployment #p #xpb
13	2016-09-22 16:30:20	2016-09-22 16:30:00	1	Meanwhile the tests are running I am watching Data Mining with Weka course to move towards week four for tonight study #p #xpb
14	2016-09-22 18:10:19	2016-09-22 18:00:00	-1	I have broken the framework components so we are returning to old version and we need to redesign new one and fix it in next month #n #xpb
15	2016-09-22 18:53:13	2016-09-22 18:45:00	1	Going home from train station. And my head is slowly liberating from workload and problems which I have faced in the work #p #xpb
16	2016-09-22 20:12:10	2016-09-22 19:30:00	1	Watching third episode of #Narcos and baking potatoes with Raclette cheese which would be our delicious dinner. #p #xpb
17	2016-09-22 20:56:04	2016-09-22 20:15:00	1	Potatoes and cheese for dinner was magnificent combination on which I had taste for long time and I have enjoyed it a lot #p #xpb
18	2016-09-22 21:27:58	2016-09-22 21:00:00	1	Back to my PhD study and continue with Weka. Today I had a discussion with my supervisor and offered help to college from school #p #xpb
19	2016-09-22 22:07:43	2016-09-22 21:45:00	1	I checked son who had fever one hour ago and been sweat and now he has normal temperature and after changed pyjama he sleeps well #p #xpb
20	2016-09-22 22:46:40	2016-09-22 22:30:00	1	I am becoming tired. Lesson three is over so last nine lessons is on the way to do final assessment and be Weka certified newbie #p #xpb
21	2016-09-22 23:28:07	2016-09-22 23:15:00	1	Watching videos on @YouTube from @circushfans. Which I found by accident as suggestion during watching #kenzoworld advertising #p #xpb
22	2016-09-23 00:11:36	2016-09-22 23:59:59	1	Finish of the day and I am going to sleep. Tomorrow is finally Friday and it would be good to relax and sleep longer after long week #p #xpb
1	2016-09-23 07:40:30	2016-09-23 07:30:00	1	Blood pressure is better again. And son as well. He is trying to talk out the soul from me because the medicine works quickly #p #xpb
2	2016-09-23 08:34:40	2016-09-23 08:15:00	1	I met college at the main station so we went together to work and talked about many topics. It was pleasant foggy morning #p #xpb
3	2016-09-23 09:10:06	2016-09-23 09:00:00	1	Status is over and I need to buy something delicious for breakfast because I have meeting during the lunch time in language school #p #xpb
4	2016-09-23 10:05:10	2016-09-23 09:45:00	-1	Sitting with friends in cafeteria. We are discussing US presidency elections and who is less evil @HilaryClinton or @realDonaldTrump #n #xpb
5	2016-09-23 10:39:21	2016-09-23 10:30:00	1	Many ideas during last few minutes were flying around us with college about redesign yesterday framework to get rid of the issues #p #xpb
6	2016-09-23 11:47:47	2016-09-23 11:15:00	-1	I like consultancy work because it opens new knowledge horizons and keeps you think forward, problem is with customer to accept it #n #xpb
7	2016-09-23 12:02:21	2016-09-23 12:00:00	1	I am in Zurich @berlitz_de language school to discuss about possibilities how to learn German language for budget from company #p #xpb
8	2016-09-23 13:18:51	2016-09-23 12:45:00	1	Had good conversation in @berlitz_de and got an option for my German language study I need to get more options to see what to choose #p #xpb
9	2016-09-23 13:47:41	2016-09-23 13:30:00	1	Got back to the office and had quite good lunch from @McDonalds on terrace. Now with blueberry muffin I returned back to my place #p #xpb
10	2016-09-23 14:26:30	2016-09-23 14:15:00	-1	I need to finish at least one task today so I can leave with good feeling that I have done something not only consulting others work #n #xpb
11	2016-09-23 15:35:35	2016-09-23 15:00:00	1	Thinking about to leave because it's Friday and I am one of the last ones who is sitting in this big almost empty open space #p #xpb
12	2016-09-23 16:07:12	2016-09-23 15:45:00	1	I left work and going home. We are going to visit friends at six so it would be a perfect evening and maybe it ends in early morning #p #xpb
13	2016-09-23 17:09:51	2016-09-23 16:30:00	1	We are preparing gifts for visit. So we can make happy our hosts with Philippines rum Don Papa. And meanwhile clean up the flat #p #xpb
14	2016-09-23 17:37:28	2016-09-23 17:15:00	1	Almost ready to go for visit friends. Kids are watching last few episodes of #PepaPig on @YouTube in English to learn the language #p #xpb
15	2016-09-23 18:26:27	2016-09-23 18:00:00	-1	We are talking about the problems with neighbors with our friends. They have problems to keep the plants on the terrace #n #xpb
16	2016-09-23 18:46:44	2016-09-23 18:45:00	1	We are discussing different insurance options like house insurance or luxury private insurance and it leads to funny situations #p #xpb
17	2016-09-23 19:49:58	2016-09-23 19:30:00	1	Having good time with friends. Grilling on their terrace and enjoying baked potatoes and grilled pork and chicken steaks #p #xpb
18	2016-09-23 20:28:45	2016-09-23 20:15:00	1	Discussing @Airbnb and other social network services and rent a flat over it. What's are advantages and disadvantages #p #xpb
19	2016-09-23 21:30:16	2016-09-23 21:00:00	-1	Discussing medical issues and possibilities about insurance and how to solve problems with doctors and medical procedures #n #xpb
20	2016-09-23 21:46:25	2016-09-23 21:45:00	1	It's really nice evening and we are enjoying it with friends. It would be long night, but it worth it. We got a lot of information #p #xpb
21	2016-09-23 22:49:46	2016-09-23 22:30:00	1	We have several funny discussions and several serious. It's really good evening and we need to invite friends to our place #p #xpb
22	2016-09-23 23:37:55	2016-09-23 23:15:00	-1	The long night has been interrupted by sons fever. He is OK and already sleeping in his own bed with anti fever syrup. #n #xpb
23	2016-09-24 00:39:22	2016-09-23 23:59:59	1	Finally in the bed with my wife reading newspapers and ready to go sleep. Just need to check son about his fever #p #xpb
1	2016-09-24 09:01:53	2016-09-24 09:00:00	1	Slowly waking up and standing from the bed. Son exchanged my wife in the bed because she left to bring and hold day #p #xpb
2	2016-09-24 10:13:16	2016-09-24 09:45:00	1	Kids finished their breakfast and watching story tale. I can piecefully finish my Weka course which has deadline today #p #xpb
3	2016-09-24 10:42:43	2016-09-24 10:30:00	-1	I must hurry with Weka course because it's just few hours left to deadline. So I am going to take a assessment and will see #n #xpb
4	2016-09-24 11:38:49	2016-09-24 11:15:00	1	Weka assessment finished successfully. I takes me a time but I have figured out everything by my self which makes me happy #p #xpb
5	2016-09-24 12:31:58	2016-09-24 12:00:00	-1	Everybody is terribly cranky about to go shopping something for lunch. So, let's take a break, dress up and we can go #n #xpb
6	2016-09-24 14:04:47	2016-09-24 13:30:00	-1	We are by the doctor with son because we have suspicious for angina which had also daughter last week. We will see what's the result #n #xpb
7	2016-09-24 14:55:50	2016-09-24 14:15:00	1	We got antibiotics for son from doctor. He has then angina even though it doesn't seem to like that. He is more vital than I am. #p #xpb
8	2016-09-24 15:32:21	2016-09-24 15:00:00	-1	Picking up order in McDonald's and going finally home. Kids are tired and we as well especially when shopping center is crowded #n #xpb
9	2016-09-24 16:51:27	2016-09-24 16:30:00	1	We ate late lunch and now after I wished to my father happy name day I am going to offer some story tale to kids and watch something #p #xpb
10	2016-09-24 17:25:34	2016-09-24 17:15:00	1	Unpacked my Magic Mouse 2 which is present for my today name day and I need to get used to it it's quite different than usual one #p #xpb
11	2016-09-24 18:05:43	2016-09-24 18:00:00	1	Going to take a nap. My wife is sleeping and I am somehow tired as well. And during watching video I am falling a sleep as well #p #xpb
12	2016-09-24 19:42:38	2016-09-24 19:30:00	-1	During the nap I lost few notifications about tweeting so today will be most likely the less tweets ever for this experiment part #n #xpb
13	2016-09-24 20:40:12	2016-09-24 20:15:00	1	We had a nice call with friends who wished me a happy name day and we agreed with them visit when we are back at home #p #xpb
14	2016-09-24 21:16:05	2016-09-24 21:00:00	1	Daughter is watching Sofia and we can watch another episode of the #Narcos Son sleeps piecefully because antibiotics started to work #p #xpb
15	2016-09-24 21:57:48	2016-09-24 21:45:00	-1	When you have last year model #iPhone then it's really difficult to buy case for it in the time when @Apple is selling actual model #n #xpb
16	2016-09-24 22:32:27	2016-09-24 22:30:00	1	Daughter went sleep so entire apparent plunges into silence of night. Just we are continuing watch #Narcos meanwhile my wife dines #p #xpb
17	2016-09-24 23:36:29	2016-09-24 23:15:00	1	I have a blog post in my head for several days. I need to write it down. It includes references to #Narcos because I like the series #p #xpb
18	2016-09-25 00:46:12	2016-09-24 23:59:59	1	It's good that tomorrow is Sunday, wait it's just right now But I will go sleep little bit later because I took nap in the afternoon #p #xpb
1	2016-09-25 07:42:54	2016-09-25 07:30:00	1	I have been nervous about sons condition but during the time when he took third dose of antibiotics his body temperature is normal #p #xpb
2	2016-09-25 09:28:06	2016-09-25 09:00:00	1	Son woke up and came to our bed by himself. So, it's a proof that he is better. Then he asked about breakfast so he is really better #p #xpb
3	2016-09-25 10:48:26	2016-09-25 10:30:00	1	Falling into deep sleep and again I am woke up by kids who play already in entire flat that means son is really better #p #xpb
4	2016-09-25 11:20:43	2016-09-25 11:15:00	1	Scrambled eggs for brunch from my wife is magnificent start of Sunday especially when I was sleeping long and it's sunny day #p #xpb
5	2016-09-25 12:27:11	2016-09-25 12:00:00	-1	Repeated measurement of blood pressure doesn't come to better result so it's still weird that blood pressure is so high #n #xpb
6	2016-09-25 13:04:52	2016-09-25 12:45:00	-1	Thinking how to clean up Lego in the wash machine or dishwasher and I need to look at Internet, do it manually it's monkey business #n #xpb
7	2016-09-25 14:02:48	2016-09-25 13:30:00	1	Lego is in the textile bag and ready to be washed in the wash machine I hope that reasonable temperature and no wringing would be OK #p #xpb
8	2016-09-25 14:40:24	2016-09-25 14:15:00	-1	Lunch is nearly and she started slowly cooked dinner. Kids are still watching Princess Sofia story tale because they cannot go out #n #xpb
9	2016-09-25 15:43:25	2016-09-25 15:00:00	1	Lunch was delicious now son and wife went sleep and I will take a nap sooner or later as well. Daugher is still watching movies #p #xpb
10	2016-09-25 16:01:34	2016-09-25 15:45:00	1	Partially sleeping on the sofa next to daughter. And enjoying it. Because then I can work on my stuff till the late night #p #xpb
11	2016-09-25 16:59:16	2016-09-25 16:30:00	-1	Daughter doesn't know I she wants to go on the bicycle or not. It's the same feeling when you speak with someone who has depression #n #xpb
12	2016-09-25 17:48:17	2016-09-25 17:15:00	1	Finally we are on the magnificent bike and scooter ride along the small river and then to Coop Pronto to buy some ice cream #p #xpb
13	2016-09-25 18:14:56	2016-09-25 18:00:00	1	Back at home sitting in the bed and watching another episode of #Narcos and eating ice cream brought few minutes ago #p #xpb
14	2016-09-25 19:13:26	2016-09-25 18:45:00	1	Wife made homemade goulash for dinner its the best slowly cooked and little bit spicy with lot of meat. Good Sunday evening #p #xpb
15	2016-09-25 19:32:26	2016-09-25 19:30:00	1	Son is excited from numerous #Bionicle beasts which my wife brought from yesterday bring and hold day. It was enormous catch #p #xpb
16	2016-09-25 20:39:45	2016-09-25 20:15:00	1	Kids are going to take a shower and then sleep. Son is tired and daughter is going to kindergarten tomorrow again #p #xpb
17	2016-09-25 21:07:45	2016-09-25 21:00:00	1	And now we can continue with watching series and relax. Kids are in the beds so it's pieceful time we have just for us #p #xpb
18	2016-09-25 22:15:02	2016-09-25 21:45:00	1	My wife is asking how much episodes we have till the end of #Narcos at all. So far two episodes and second serie to go so enough #p #xpb
19	2016-09-25 22:31:16	2016-09-25 22:30:00	1	Wau, based on the test in newspaper I am not either procrastinator or procrastinator but I have my own path how to solve problems #p #xpb
20	2016-09-25 23:16:15	2016-09-25 23:15:00	-1	Dealing with the #RWeka and trying to make it functional in my #RStudio and it fails so far with reading data issues #rstats #n #xpb
21	2016-09-26 00:13:17	2016-09-25 23:59:59	-1	Filip got antibiotics and he sleeps now. And I am warming up goulash for me, I am hungry from this non work Java configuration #n #xpb
1	2016-09-26 08:05:58	2016-09-26 07:30:00	1	I am on the way to the work. It's little bit foggy but it would be a nice and most likely sunny day. So what will happen today? #p #xpb
2	2016-09-26 08:20:59	2016-09-26 08:15:00	1	I have chosen the different section in the train than the bunch of school kids going somewhere for excursion. What a silence now! #p #xpb
3	2016-09-26 09:40:02	2016-09-26 09:00:00	1	Today is such foggy that it's beautiful outside so I took picture which l past to my Instagram which I haven't done for long time #p #xpb
4	2016-09-26 10:21:38	2016-09-26 09:45:00	1	I am going to have meeting in another German language school. Let's see if it is better than the one from Friday #p #xpb
5	2016-09-26 10:37:40	2016-09-26 10:30:00	-1	Oh man, there are some rumors instead of the facts and agreements so I need to disclaim it and explain what was discussed exactly #n #xpb
6	2016-09-26 11:20:00	2016-09-26 11:15:00	1	Misunderstanding clarified and currently I can go visit @AlphaSprachwelt and have there information meeting about options for me #p #xpb
7	2016-09-26 13:08:18	2016-09-26 12:45:00	1	Returned from language school back to work. And going to work on first task today. Before it was just preparation for meetings. #p #xpb
8	2016-09-26 13:48:43	2016-09-26 13:30:00	1	I found very interesting paper about emotions recognition using wireless signals which suits into my own research. I read it later #p #xpb
9	2016-09-26 16:13:17	2016-09-26 15:45:00	-1	Uff, two meetings in the row are too much especially about such extensive topics. But I have managed it first one and somehow second #n #xpb
10	2016-09-26 16:38:13	2016-09-26 16:30:00	-1	Trying to reach knowledge sharing webex meeting which was planned two months ago and rescheduled many times but it's not possible #n #xpb
11	2016-09-26 18:25:30	2016-09-26 18:00:00	-1	The webex meeting was terrible so I am waiting just to get link to download presentation it self which could be useful #n #xpb
12	2016-09-26 18:48:35	2016-09-26 18:45:00	-1	Solution was implemented but it doesn't work completely properly so I need to find what is going on tomorrow morning #n #xpb
13	2016-09-26 19:49:50	2016-09-26 19:30:00	1	After dinner kids are in the shower or brushing the teeths and I am loading dishwasher. Then I will download another #Narcos #p #xpb
14	2016-09-26 20:32:58	2016-09-26 20:15:00	1	Watching unfinished episode of #Narcos from yesterday and downloading another. It would be the last one today. Then I need to work #p #xpb
15	2016-09-26 21:35:33	2016-09-26 21:00:00	1	Lest episode of the #Narcos is really juicy and escalate the plot of whole series. It's finally again really interesting to watch #p #xpb
16	2016-09-26 21:45:54	2016-09-26 21:45:00	-1	So, currently daughter came to visit us because she cannot sleep. When she calm down she will go back to her bed sleep #n #xpb
17	2016-09-26 22:46:12	2016-09-26 22:30:00	-1	Trying to setup company Mac according to policy which requires to create another account and download 1.5 GB of package for install #n #xpb
18	2016-09-26 23:18:53	2016-09-26 23:15:00	1	Finally I am able to setup my mac and installation is running. Meanwhile I am watching some videos and found some interesting info #p #xpb
19	2016-09-27 00:26:03	2016-09-26 23:59:59	1	The interesting info was about metabolic syndrome which I may have. It could be good idea to discuss that with doctor next time #p #xpb
1	2016-09-27 07:55:36	2016-09-27 07:30:00	-1	Sitting in the bed and relaxing before blood pressure measurement. I am nearly ready to go to work. Today will be a bit stressful #n #xpb
2	2016-09-27 08:26:15	2016-09-27 08:15:00	1	I have successfully took the train in 22 instead in 25 it is perfect because I will be on time to catch tram to get on time in work #p #xpb
3	2016-09-27 09:21:35	2016-09-27 09:00:00	-1	Today is slightly depressive day. Gray clouds are low. I need to deal with yesterday minor issue and afternoon presentation #n #xpb
4	2016-09-27 09:50:16	2016-09-27 09:45:00	1	Putting together description of logging convention into ETL design document and then I need to finish presentation before lunch #p #xpb
5	2016-09-27 10:57:37	2016-09-27 10:30:00	1	Presentation is mostly finished. I put there several catchphrases from different movies and series to increase focus of participants #p #xpb
6	2016-09-27 11:16:44	2016-09-27 11:15:00	1	I am ready for lunch. I can continue with presentation afterwards. Most of the ideas is there and I hope participants appreciate it #p #xpb
7	2016-09-27 12:42:50	2016-09-27 12:00:00	1	After lunch I am incredibly busy with presentation and I like to work on it. It is nice introduction into really complex problem #p #xpb
8	2016-09-27 14:34:42	2016-09-27 14:15:00	-1	I forget to tweet because I was distracted by college who is not clever so much that he doesn't understands lot of principles #n #xpb
9	2016-09-27 15:33:11	2016-09-27 15:00:00	-1	Performing presentation in font of the colleges there is lot of questions and lot of discussion going around this topic #n #xpb
10	2016-09-27 16:19:43	2016-09-27 15:45:00	1	Presentation was acknowledged as good so I am happy and fully satisfied with my work even though there is still work in front of us #p #xpb
11	2016-09-27 16:46:48	2016-09-27 16:30:00	-1	Uff, I am tired today so I will leave work in fifteen minutes and go home to have some fun with kids. Maybe I can go running #n #xpb
12	2016-09-27 17:21:59	2016-09-27 17:15:00	1	Waiting for the family to pick me up nearby the train station. They are almost here. So, they are really fast #p #xpb
13	2016-09-27 18:01:14	2016-09-27 18:00:00	-1	Doing homeworks with kids. Daugher doesn't like it because she is learning how to write basic shapes which lead to the first letters #n #xpb
14	2016-09-27 19:01:52	2016-09-27 18:45:00	1	Sitting on the balcony and enjoying sundown and fresh evening air. It's still warm enough despite the end of September #p #xpb
15	2016-09-27 19:58:01	2016-09-27 19:30:00	1	Kids are in the beds and we can finally enjoy dinner together and watch new episode of #BigBangTheory and relax a little bit #p #xpb
16	2016-09-27 20:29:25	2016-09-27 20:15:00	1	Maya came to us into the bed. I am writing through @WhatsApp with my mom so we have recorded for her a voice mail that she will like #p #xpb
17	2016-09-27 21:13:36	2016-09-27 21:00:00	1	Going to watch #Blacklist after we calm down daughter and she is most likely sleeping if she not come in next few minutes back to us #p #xpb
18	2016-09-27 21:50:19	2016-09-27 21:45:00	1	After long time new season of #Blacklist has very interesting plot. It's continue of previous serie which ended unfinished #p #xpb
19	2016-09-27 23:04:10	2016-09-27 22:30:00	1	I just picked up the @TPLINK WiFi extender after comparison and consideration of few models from this company and from other brands #p #xpb
20	2016-09-27 23:37:24	2016-09-27 23:15:00	-1	Searching for some reasonable commander for macbook because I cannot work with Finder. It's the same pain in the ass like Explorer #n #xpb
21	2016-09-28 00:02:45	2016-09-27 23:59:59	-1	Finally I beat the beast named iTunes which blackmailed me that my account is not verified and I need to review it etc #n #xpb
1	2016-09-28 07:38:39	2016-09-28 07:30:00	1	Today would be a good day. I will continue with analysis after yesterday presentation and then I can start something from my queue #p #xpb
2	2016-09-28 08:15:42	2016-09-28 08:15:00	1	Just in time to catch the train. I was really fast. Today after work I will go pick up yesterday ordered WiFi repeater hope it helps #p #xpb
3	2016-09-28 09:40:07	2016-09-28 09:00:00	1	Status is over. Today I will practice little bit lazy day. Last two days were stressful enough full of meetings and finalizing tasks #p #xpb
4	2016-09-28 10:00:38	2016-09-28 09:45:00	1	Improving SQL data selection which I want to run over production and when I am ready I will send it to college who has rights #p #xpb
5	2016-09-28 10:31:45	2016-09-28 10:30:00	1	Still not happy with results so I am tweaking this SQL and thinking how to derive target value which are calculated I am close #p #xpb
6	2016-09-28 11:29:23	2016-09-28 11:15:00	1	After long call and big design issue about synchronize asynchronous processes I have finally time for lunch with friends #p #xpb
7	2016-09-28 12:03:56	2016-09-28 12:00:00	-1	We have really weird discussions about immigration and how to effects us in case the changes would be pushed by local government #n #xpb
8	2016-09-28 12:46:15	2016-09-28 12:45:00	1	Super @digitec_de has order ready for me for pick up and I am going forward with SQL statement so I have interesting results #p #xpb
9	2016-09-28 13:46:45	2016-09-28 13:30:00	1	Analysis reveals expectations what we had and also showed some outliers which we can explain so that's perfect outcome #p #xpb
10	2016-09-28 14:26:19	2016-09-28 14:15:00	-1	Usually the payment from my primary bank @Air_Bank to @komercka was done immediately, but today it's in waiting status, that's weird #n #xpb
11	2016-09-28 15:14:28	2016-09-28 15:00:00	1	@komercka thank you for reminder. I have normal working day today since I am living in Switzerland so I have forgotten #p #xpb
12	2016-09-28 15:46:47	2016-09-28 15:45:00	1	@komercka thanks again. I just thought that @Air_Bank got worse with their services, but it's given by external circumstances #p #xpb
13	2016-09-28 16:47:57	2016-09-28 16:30:00	1	Nearly finish of my working day and going to have beer on the street with colleagues. We look like homeless people it's funny #p #xpb
14	2016-09-28 18:10:29	2016-09-28 18:00:00	1	After the beer I need to take the train home. It was lazy day I have done just one meaningful analysis nothing more or less #p #xpb
15	2016-09-28 19:16:34	2016-09-28 18:45:00	1	After funny shower with kids we have a family dinner together around the table. They have beloved pasta and we have tortillas #p #xpb
16	2016-09-28 20:45:23	2016-09-28 20:15:00	-1	Watching How to get away with murder first episode of new series and waiting for what happen. It's little bit messed up with timing #n #xpb
17	2016-09-28 21:19:46	2016-09-28 21:00:00	1	Going to continue with watching Brooklyn Nine Nine and hope it would be simpler to watch than previous series because I have lost #p #xpb
18	2016-09-28 21:45:43	2016-09-28 21:45:00	1	I need to move little bit with study so let's do some analysis of data and turn them into some graphics to describe data sets better #p #xpb
19	2016-09-28 22:35:54	2016-09-28 22:30:00	-1	Working on different #rstats analysis and need to admit that I am somehow tired so I would like go rather sleep tonight #n #xpb
20	2016-09-28 23:33:51	2016-09-28 23:15:00	1	I took shower and gave son antibiotics so I can go sleep in next thirty minutes. So, it would be earlier than usual which is good #p #xpb
21	2016-09-29 00:07:27	2016-09-28 23:59:59	1	Another bar plot based on simply analysis in #rstats done so I can go sleep and rest a lot because tomorrow would be a long day #p #xpb
1	2016-09-29 07:35:52	2016-09-29 07:30:00	1	I would sleep little bit longer but still it's Thursday so I need to go to work. Then pick up WiFi extender and then to meetup #p #xpb
2	2016-09-29 08:28:31	2016-09-29 08:15:00	1	I take it easy today. Second train is not so much hurry and I can enjoy tram as well. And because it's sunny it's pleasant journey #p #xpb
3	2016-09-29 09:21:34	2016-09-29 09:00:00	1	Meeting was quick today and not so much explosive topics so I went for breakfast with colleague afterwards to enjoy the morning #p #xpb
4	2016-09-29 10:21:11	2016-09-29 09:45:00	1	I was searching for some compact printer which we could use at home and found one from @Xerox for 60 CHF which is not bad #p #xpb
5	2016-09-29 10:45:04	2016-09-29 10:30:00	1	Studying materials for afternoon meeting which is expected to be pretty good with juicy discussion about burning topic #p #xpb
6	2016-09-29 11:49:58	2016-09-29 11:15:00	1	Went with college to have a lunch and discuss this critical topic with him as preparation for meeting after lunch #p #xpb
7	2016-09-29 13:00:50	2016-09-29 12:45:00	-1	For while I sit in the meeting room alone which was weird because I am just participant of that meeting, but it has changed #n #xpb
8	2016-09-29 13:58:57	2016-09-29 13:30:00	1	It was interesting meeting without any fight. I made clarification by drawing the picture from different perspective and it helped #p #xpb
9	2016-09-29 14:43:45	2016-09-29 14:15:00	1	I updated architect's presentation about my explanation with more details so it's understandable for everyone abou process mechanics #p #xpb
10	2016-09-29 15:02:17	2016-09-29 15:00:00	1	Several topics for discussion running around so I consulted all of them and currently I can get back to my own work #p #xpb
11	2016-09-29 16:11:26	2016-09-29 15:45:00	1	Another critical topic was discussed with architect so I am currently happy with approach which we have about that #p #xpb
12	2016-09-29 16:41:52	2016-09-29 16:30:00	-1	Finally working on my own task, so I hope I will finish it in next ten minutes otherwise I would need to finish it during night #n #xpb
13	2016-09-29 17:24:16	2016-09-29 17:15:00	1	Going to pick up the WiFi extender and then to #rstats #meetup in #Zurich. I need to get more info about make meetup in my company #p #xpb
14	2016-09-29 18:10:25	2016-09-29 18:00:00	1	Just arrived to the #rstats meetup place and its not so much crowded. But it's still twenty minutes to go. I am trying to socialize #p #xpb
15	2016-09-29 19:02:36	2016-09-29 18:45:00	1	Watching the presentation and before it started I have registered to @safari online books for ten days trial period so will see #p #xpb
16	2016-09-29 19:30:47	2016-09-29 19:30:00	1	Watching another presentation about data journalism it's analysis about elections in South America and the tendencies #p #xpb
17	2016-09-29 21:14:13	2016-09-29 21:00:00	1	It's incredible, every train station has this ticket machine where you can buy any kind of ticket any time and pay it by card #p #xpb
18	2016-09-29 21:54:13	2016-09-29 21:45:00	1	Just met college from customer side who is OK and told him about #rstats #meetup and will share with him link to meetup group #p #xpb
19	2016-09-29 22:42:05	2016-09-29 22:30:00	1	Returned home and was afraid how long I would need to spent with setup of WiFi extender, but it was five minutes and piece of cake #p #xpb
20	2016-09-29 23:29:00	2016-09-29 23:15:00	1	Watching Internet TV shows at @streamCZ and relax in the bed. Thirty more minutes and I am going to sleep because I am tired #p #xpb
21	2016-09-30 00:36:33	2016-09-29 23:59:59	1	I need to say that I was nicely surprised by today's meetup. This experience was much warmer then my first meetup ever #p #xpb
1	2016-09-30 08:02:59	2016-09-30 07:30:00	1	Maya woked me up and with big excitement showed me what brought her tooth fairy for her second tooth out. It was nice morning #p #xpb
2	2016-09-30 08:19:51	2016-09-30 08:15:00	-1	I have missed the train for few seconds. So I would need to take second one which takes little bit longer. But I can read news #n #xpb
3	2016-09-30 09:23:52	2016-09-30 09:00:00	1	Sitting with friends with cafeteria and having good chat over the breakfast. It's beautiful morning and it's Friday thanks God #p #xpb
4	2016-09-30 09:50:23	2016-09-30 09:45:00	1	Today would be short working day. Because I will leave at 3 o'clock. At least I hope in that unless something goes wrong #p #xpb
5	2016-09-30 10:55:08	2016-09-30 10:30:00	1	I read book about text mining and features extraction and after two years of nlp study I am still surprised by new information I get #p #xpb
6	2016-09-30 11:16:17	2016-09-30 11:15:00	1	So far it looks like I have been successful with load framework improvements tested on two different objects loaded full and delta #p #xpb
7	2016-09-30 12:05:14	2016-09-30 12:00:00	1	Returned from delicious lunch and need to retest solution on many existing objects and also generate some new to be sure it works #p #xpb
8	2016-09-30 13:30:09	2016-09-30 13:30:00	-1	Filling up the German test by third language school option and will see how it goes. So far I would need intensive course every day. #n #xpb
9	2016-09-30 14:29:30	2016-09-30 14:15:00	-1	German test from @inlinguaInt gave me lower A1 level for my language skills which is weird since other tests gave me A2 or even B1 #n #xpb
10	2016-09-30 15:34:30	2016-09-30 15:00:00	-1	I thought I leave at three in the afternoon but it doesn't happened so let's leave in next thirty minutes for weekend #n #xpb
11	2016-09-30 16:03:36	2016-09-30 15:45:00	1	Shopping pastry for afternoon snack at home and then I will go to wait for train. And weekend is in front of me hallelujah #p #xpb
12	2016-09-30 16:42:36	2016-09-30 16:30:00	1	I took afternoon snack and rest of buns were eaten by family especially my wife like those wholemeal buns and enjoyed snack as well #p #xpb
13	2016-09-30 17:16:27	2016-09-30 17:15:00	1	Dropping package in the post. It looked like crowded place but all the desks are open so it's really quick processing #p #xpb
14	2016-09-30 18:15:06	2016-09-30 18:00:00	1	After big fight kids have chosen backpacks and they are happy now with shapes and colors and also some additional soft toys #p #xpb
15	2016-09-30 19:25:22	2016-09-30 18:45:00	-1	We want to sell stroller and waiting in the entrance of shopping center. I am pissed off because the buyer has terrible behavior #n #xpb
16	2016-09-30 19:55:04	2016-09-30 19:30:00	1	Kids are looking at toys because they have really big offer since Christmas are coming and they cannot decide what they want #p #xpb
17	2016-09-30 20:47:52	2016-09-30 20:15:00	-1	We are back at home. It was difficult to drive in the dark because I need to get used to it after long summer sunny days #n #xpb
18	2016-09-30 21:15:57	2016-09-30 21:00:00	1	I took a shower and currently sitting in the bed and doing nothing just playing game on the mobile. Then I maybe download something #p #xpb
19	2016-09-30 22:17:28	2016-09-30 21:45:00	-1	Trying to figure out what's wrong with Internet connection. It looks like @TPLINK repeater has problems with long signal delays #n #xpb
20	2016-09-30 22:46:00	2016-09-30 22:30:00	-1	Firmware update doesn't help. Fix IP address and DHCP setup doesn't work as well. It looked for a while that works but it doesn't #n #xpb
21	2016-09-30 23:29:33	2016-09-30 23:15:00	1	I took a break from WiFi setup. And watching first episode second season of the #Narcos. And in the owen we have two pizza burgers #p #xpb
22	2016-10-01 00:19:57	2016-09-30 23:59:59	-1	Trying to find solution to problems with WiFi extender and most likely there are many problems according to the reviews #n #xpb
1	2016-10-01 09:21:46	2016-10-01 09:00:00	-1	There is not anymore quiet time to sleep little bit longer in Saturday morning. Kids are either jumping in our bed or are noisy #n #xpb
2	2016-10-01 10:25:35	2016-10-01 09:45:00	-1	Taking a naps and meanwhile woke up to be disturbed by mobile or by kids. So, it's typical Saturday morning quiet but not #n #xpb
3	2016-10-01 11:07:07	2016-10-01 10:30:00	1	I just woke up and my wife told me they want to go shopping so I am in hurry to go with them. But I like to join them #p #xpb
4	2016-10-01 11:24:45	2016-10-01 11:15:00	1	Kids are nice. They took their new backpacks and we are going by walk to toy shopping mall to buy present for daughter's friend #p #xpb
5	2016-10-01 12:37:16	2016-10-01 12:00:00	-1	IKEA was terribly crowded but we have everything and we are out now. So let's go to choose present into toy store and home #n #xpb
6	2016-10-01 13:04:31	2016-10-01 12:45:00	-1	We bought the present and we are on the way back to home. Kids are tired from little walk and regret we didn't get a car #n #xpb
7	2016-10-01 14:19:49	2016-10-01 14:15:00	-1	I cut myself when daughter cut potatoes and I was taking it from her. Then I have to sit down because I hate look at my own blood #n #xpb
8	2016-10-01 15:01:01	2016-10-01 15:00:00	1	Lunch is almost ready even though we are three hours later behind the regular daily schedule, but it's family delicious recipe #p #xpb
9	2016-10-01 16:16:03	2016-10-01 15:45:00	1	Doing nothing after lunch. Relaxing in the bed and sometimes have a kids for visit. Eating chocolate and having good afternoon #p #xpb
10	2016-10-01 16:53:16	2016-10-01 16:30:00	1	Watching #Narcos and waiting for people who are going to pick up baby stroller which my wife sold over the Internet #p #xpb
11	2016-10-01 17:19:50	2016-10-01 17:15:00	-1	Still waiting for stroller pick up and my wife is nervous because they should be here already Meanwhile we continue watching #Narcos #n #xpb
12	2016-10-01 18:24:16	2016-10-01 18:00:00	1	Stroller sold and after small snack we are continuing with another episode of the #Narcos. Weather changed from sunny to rainy #p #xpb
13	2016-10-01 19:05:05	2016-10-01 18:45:00	1	Kids are hungry so we have a break in watching. Then we can maybe watch some interesting movie and I can continue with my PhD work #p #xpb
14	2016-10-01 19:45:21	2016-10-01 19:30:00	1	I took coke from basement and we have really good pork steak for dinner. It's family ordinary Saturday evening dinner #p #xpb
15	2016-10-01 20:52:35	2016-10-01 20:15:00	-1	Choose some movie which we haven't seen yet is really hard work. Especially when my wife is watching movies as relax during the day #n #xpb
16	2016-10-01 21:46:04	2016-10-01 21:45:00	-1	Son fall down from the couch he scared us a lot because he hurts the head from behind, but he looks and behaves ok #n #xpb
17	2016-10-01 22:51:49	2016-10-01 22:30:00	1	Watching the #Gone movie in the bed with my wife and relaxing. I like the movie it's pretty good written. Kids are sleeping. #p #xpb
18	2016-10-01 23:50:02	2016-10-01 23:15:00	1	Movie is brilliant. I am entertained a lot. We are just waiting for final plot and during that time I am enjoying popsicle #p #xpb
19	2016-10-02 00:23:38	2016-10-01 23:59:59	-1	Fuck, #Gone movie doesn't have a conclusion it ended before it comes to it. They blow it out or they are preparing sequel #n #xpb
1	2016-10-02 09:38:51	2016-10-02 09:00:00	1	Daughter woke us up because she was hungry and currently is satisfied by milk and corns which is her favorite breakfast #p #xpb
2	2016-10-02 10:10:56	2016-10-02 09:45:00	1	I am going to take sandwiches for breakfast and and we will go shopping because today is exceptionally open and they have sales #p #xpb
3	2016-10-02 10:40:43	2016-10-02 10:30:00	1	Breakfast is over. It was good and for while pieceful moment with reading online morning news. Let's go prepare for shopping #p #xpb
4	2016-10-02 11:17:59	2016-10-02 11:15:00	1	Taking shoes and going to the car. It's raining outside so today we are taking car otherwise we would go by walk which is better #p #xpb
5	2016-10-02 12:09:43	2016-10-02 12:00:00	1	In the shopping mall kids are trying to convince us to buy them Christmas presents already so we are telling them to write Santa #p #xpb
6	2016-10-02 13:22:18	2016-10-02 12:45:00	1	Daughter enjoyed riding pony on the way back at home and currently they are nicely playing together and I can sit for while #p #xpb
7	2016-10-02 13:47:18	2016-10-02 13:30:00	1	Frying thin slices beef steaks on the pan as lunch for us. Kids like this kind of meal a lot and they need to eat more beef #p #xpb
8	2016-10-02 14:35:32	2016-10-02 14:15:00	1	Laying in the bed with my wife and most of likely we will watch our favorite #Narcos series. Unless my wife is going to sleep #p #xpb
9	2016-10-02 15:01:56	2016-10-02 15:00:00	-1	I needed to explain both kids yesterday's ban on the toys in the living room since they have both big rooms their own #n #xpb
10	2016-10-02 15:46:30	2016-10-02 15:45:00	-1	Kids didn't obey previous explanation of what they should not do during watching movie so I sent them to their rooms #n #xpb
11	2016-10-02 16:52:49	2016-10-02 16:30:00	-1	Do homeworks with kids is much more difficult then negotiating some important part of design with someone who cannot understand it #n #xpb
12	2016-10-02 18:01:27	2016-10-02 18:00:00	1	We prepared with son the meat for tortillas. He used kids knife and fingers coverage from @Opinel. They share it with daughter #p #xpb
13	2016-10-02 19:24:35	2016-10-02 18:45:00	1	Dinner is ready meanwhile we were talking with neighbor about how is going life and practice German which is always very helpful #p #xpb
14	2016-10-02 19:43:10	2016-10-02 19:30:00	1	After dinner we are watching another episode of #Narcos. Plot is extremely exciting and we are tight up. I like this series a lot #p #xpb
15	2016-10-02 20:29:15	2016-10-02 20:15:00	1	Kids are in the beds which is extremely satisfying me because I will have sooner or later time for my work in piecefully environment #p #xpb
16	2016-10-02 21:12:58	2016-10-02 21:00:00	-1	It wasn't such good idea to go for consultation of my PhD in next two weeks because nobody else except profesor have time for me #n #xpb
17	2016-10-02 22:03:59	2016-10-02 21:45:00	1	After several laps of Vertigo Android game which is perfect I can recommend it I am moving to #rstats because I need to finish it #p #xpb
18	2016-10-02 22:46:12	2016-10-02 22:30:00	1	Organizing R scripts to make it possible publish for other people and support my own publication. I almost have it #p #xpb
19	2016-10-02 23:39:41	2016-10-02 23:15:00	1	Dealing with PNG outputs from #rstats with different resolution and quality of output. I think I found good configuration #p #xpb
20	2016-10-03 00:20:44	2016-10-02 23:59:59	-1	I can't beat scale of the plot for some reason which I cannot see on the first sight. So, I would need to analyze what's going on #n #xpb
1	2016-10-03 08:00:52	2016-10-03 07:30:00	1	Kids are like two small dragons cannot wait until they are back in the kindergarten so much excitement. And I am on the way to work #p #xpb
2	2016-10-03 08:15:51	2016-10-03 08:15:00	1	I was running to catch the train and it is three minutes late. But at least I warm my self up so I am not freezing anymore #p #xpb
3	2016-10-03 09:07:05	2016-10-03 09:00:00	1	Status is over so I can focus on the work. I would like to start a new tasks today. And get rid of long time existing ones #p #xpb
4	2016-10-03 10:32:55	2016-10-03 10:30:00	1	I had discussion with team leader about preparation for afternoon meeting which we will enjoy and talking about other minorities #p #xpb
5	2016-10-03 11:30:30	2016-10-03 11:15:00	1	Lunch is in front of me. Big plate of vegetables, chicken steak and fried potatoes. Yummy, this tasty and healthy option #p #xpb
6	2016-10-03 12:10:17	2016-10-03 12:00:00	-1	I need to prepare topics and particular questions for next week consultancy with professor to stop being nervous about it #n #xpb
7	2016-10-03 12:55:36	2016-10-03 12:45:00	-1	Analyzing the issue which is causing the trouble during the last database load and its caused by only one table from two hundred #n #xpb
8	2016-10-03 13:41:14	2016-10-03 13:30:00	1	Testing of framework is successfully over. So I can version it in SVN and write email to college how to use it and do something else #p #xpb
9	2016-10-03 14:15:56	2016-10-03 14:15:00	1	Little bit changing configuration of my MacBook. I hope it helps to prevent problems with WiFi and also improves signal reception #p #xpb
10	2016-10-03 15:41:23	2016-10-03 15:00:00	1	Discussing several problems and it's a fun observe colleges how they are arguing and defending their opinions #p #xpb
11	2016-10-03 16:47:28	2016-10-03 16:30:00	-1	Really interesting meeting about meaningless architecture topic which can be discussed till the end of our days #n #xpb
12	2016-10-03 17:44:31	2016-10-03 17:15:00	-1	Going home. I have enough for today. I am tired and I can feel little headache so I hope fresh air helps quickly #n #xpb
13	2016-10-03 18:26:35	2016-10-03 18:00:00	1	At home I am relaxing and let my mind empty till the dinner. I want to finish experiment today and watch some movie or episode #p #xpb
14	2016-10-03 19:14:22	2016-10-03 18:45:00	1	Downloading another episode of the #Narcos and looking forward to watch it with my wife during the dinner which she will prepare #p #xpb
15	2016-10-03 19:38:50	2016-10-03 19:30:00	-1	Today I am totally tired. I don't know why because it wasn't such terrible day as last week. Maybe I need to go sleep earlier #n #xpb
16	2016-10-03 20:10:04	2016-10-03 19:30:00	1	Watching #Westworld first episode and eating club sandwiches for dinner. It's delicious combination and I am enjoying it #p #xpb
17	2016-10-03 20:38:13	2016-10-03 20:15:00	1	So far it's interesting story but we are waiting when bigger plot starts. Just thinking what it would be. #p #xpb
18	2016-10-03 21:21:33	2016-10-03 21:00:00	1	Really interesting plot of first episode of #Westworld. Robots combined their old personalities, scary and fascinating #p #xpb
19	2016-10-03 21:50:38	2016-10-03 21:45:00	1	Returned to watching good old #Narcos. Because we know the story already its much more interesting than #Westworld, but will see #p #xpb
20	2016-10-03 22:32:02	2016-10-03 22:30:00	1	@duolingo surprised me today by the new app #tinycards. I would use it right away, because I need to learn German vocabulary #p #xpb
21	2016-10-03 23:15:25	2016-10-03 23:15:00	-1	I am already in the bed ready to go sleep. Tired after fifty days of tweeting and ready to finish it today and then just analyze it #n #xpb
22	2016-10-04 00:03:35	2016-10-03 23:59:59	1	Tomorrow I need to work on my PhD stuff during the day so I am constantly continuing even though I cannot work at night #p #xpb
